# Supplementary material for: A skin colonizer disrupts inflammatory and humoral immune defenses in hidradenitis suppurativa
Source: EMBO Mol Med. 2026 Mar 24;18(5):1744–70. doi: 10.1038/s44321-026-00407-7 (PMC13179376; doi:10.1038/s44321-026-00407-7)
Supplement: Supplementary file 2 — Source data Fig. 1 [file 44321_2026_407_MOESM2_ESM.zip]

Archive with 32 entries (27 files):
- Figure 1/
- __MACOSX/._Figure 1
- Figure 1/.DS_Store
- __MACOSX/Figure 1/._.DS_Store
- Figure 1/1A/
- __MACOSX/Figure 1/._1A
- Figure 1/1B/
- __MACOSX/Figure 1/._1B
- Figure 1/1D/
- __MACOSX/Figure 1/._1D
- Figure 1/1C/
- __MACOSX/Figure 1/._1C
- Figure 1/1A/.DS_Store
- __MACOSX/Figure 1/1A/._.DS_Store
- Figure 1/1A/Abondance relative S. ludguenensis.xlsx
- __MACOSX/Figure 1/1A/._Abondance relative S. ludguenensis.xlsx
- Figure 1/1A/Abondance relative Porphyromonas-Prevetella-Cutibacterium.xlsx
- __MACOSX/Figure 1/1A/._Abondance relative Porphyromonas-Prevetella-Cutibacterium.xlsx
- Figure 1/1B/Column content.csv
- __MACOSX/Figure 1/1B/._Column content.csv
- Figure 1/1B/.DS_Store
- __MACOSX/Figure 1/1B/._.DS_Store
- Figure 1/1B/Serological data.csv
- __MACOSX/Figure 1/1B/._Serological data.csv
- Figure 1/1D/Column content copie.csv
- __MACOSX/Figure 1/1D/._Column content copie.csv
- Figure 1/1D/Serological data copie.csv
- __MACOSX/Figure 1/1D/._Serological data copie.csv
- Figure 1/1C/Column content copie.csv
- __MACOSX/Figure 1/1C/._Column content copie.csv
- Figure 1/1C/Serological data copie.csv
- __MACOSX/Figure 1/1C/._Serological data copie.csv
