# Supplementary material for: A skin colonizer disrupts inflammatory and humoral immune defenses in hidradenitis suppurativa
Source: EMBO Mol Med. 2026 Mar 24;18(5):1744–70. doi: 10.1038/s44321-026-00407-7 (PMC13179376; doi:10.1038/s44321-026-00407-7)
Supplement: Supplementary file 2 — Source data Fig. 1 [file 44321_2026_407_MOESM2_ESM.zip › Figure 1/1A/Abondance relative S. ludguenensis.xlsx]

## Sheet: Sheet1
Technic for analysis	Patient ID	patients stage	sample code_Abondances MG _ _ culture	lesion site	Fichier Clinique	lesion stage	k__Bacteria.p__Firmicutes.c__Bacilli.o__Bacillales.f__Staphylococcaceae.g__Staphylococcus.s__lugdunensis
Metagenomique	HS54	3	X118BCINGG	Gluteal fold	118BCINGG	2	0
abondance relative MG (% OTUs)							0
Culture	HS54	3	18TSPIFL	Gluteal fold	118BCINGG	2	0
Metagenomique	HS35	2	F13GAAISG	Inguinal fold right	F13GAAISG	0	9
abondance relative MG (% OTUs)							0.168004
Culture	HS35	2	F8SZINGD	Inguinal fold right	F13GAAISG	0	0
Metagenomique	HS14	1	X09DJPIF	Armpit right	09DJPIF	1	0
abondance relative MG (% OTUs)							0
Culture	HS14	1	12ZTAISD	Armpit right	09DJPIF	1	0
Metagenomique	HS44	2	X18TSPIFL	Gluteal fold	18TSPIFL	2	0
abondance relative MG (% OTUs)							0
Culture	HS44	2	215CTPIFL	Gluteal fold	18TSPIFL	2	10
Metagenomique	HS37	2	X02BHPIF	Inguinal fold left	02BHPIF	0	0
abondance relative MG (% OTUs)							0
Culture	HS37	2	02TJINGG	Inguinal fold left	02BHPIF	0	1000
Metagenomique	HS8	1	X01N01PPAIG	Armpit left	01N01PPAIG	0	5
abondance relative MG (% OTUs)							0.203998
Culture	HS8	1	01N01PPAIG	Armpit left	01N01PPAIG	0	0
Metagenomique	HS26	1	F8SZAID	Gluteal fold	F8SZAID	0	1
abondance relative MG (% OTUs)							0.0290782
Culture	HS26	1	520CPPIF	Gluteal fold	F8SZAID	0	0
Metagenomique	HS31	2	X016FAPIF	Gluteal fold	016FAPIF	0	2
abondance relative MG (% OTUs)							0.0318878
Culture	HS31	2	016FAPIF	Gluteal fold	016FAPIF	0	0
Metagenomique	HS42	2	X06LFINGD	Inguinal fold left	06LFINGD	0	6
abondance relative MG (% OTUs)							0.103538
Culture	HS42	2	08DPINGG	Inguinal fold left	06LFINGD	0	1000
Metagenomique	HS39	2	X07ZTPIF	Inguinal fold right	07ZTPIF	1	0
abondance relative MG (% OTUs)							0
Culture	HS39	2	117BBIngDL	Inguinal fold right	07ZTPIF	1	0
Metagenomique	HS43	3	X23PFINGD	Inguinal fold left	23PFINGD	2	25
abondance relative MG (% OTUs)							0.505459
Culture	HS43	3	29JAINGG	Inguinal fold left	23PFINGD	2	0
Metagenomique	HS48	3	X02TJINGG	Inguinal fold right	02TJINGG	0	18
abondance relative MG (% OTUs)							0.343577
Culture	HS48	3	04CSINGD	Inguinal fold right	02TJINGG	0	0
Metagenomique	HS35	2	C5CTINGD	Armpit right	C5CTINGD	0	0
abondance relative MG (% OTUs)							0
Culture	HS35	2	F8SZAID	Armpit right	C5CTINGD	0	0
Metagenomique	HS3	3	X014PFPIF	Gluteal fold	014PFPIF	0	14
abondance relative MG (% OTUs)							0.318327
Culture	HS3	3	014PFPIF	Gluteal fold	014PFPIF	0	1000
Metagenomique	HS49	3	X04GQPING	Gluteal fold	04GQPING	0	5
abondance relative MG (% OTUs)							0.128667
Culture	HS49	3	07BV05PIF	Gluteal fold	04GQPING	0	0
Metagenomique	HS45	3	X07RSPIF	Gluteal fold	07RSPIF	1	3
abondance relative MG (% OTUs)							0.0672797
Culture	HS45	3	114ALPIF	Gluteal fold	07RSPIF	1	0
Metagenomique	HS31	2	X01FAINGG	Inguinal fold left	01FAINGG	0	4
abondance relative MG (% OTUs)							0.0932836
Culture	HS31	2	01FAINGG	Inguinal fold left	01FAINGG	0	0
Metagenomique	HS18	1	X017LFPIF	Gluteal fold	017LFPIF	0	0
abondance relative MG (% OTUs)							0
Culture	HS18	1	017LFPIF	Gluteal fold	017LFPIF	0	0
Metagenomique	HS15	1	X04LLAIS	Inguinal fold left	04LLAIS	0	111
abondance relative MG (% OTUs)							1.97404
Culture	HS15	1	08AGINGG	Inguinal fold left	04LLAIS	0	0
Metagenomique	HS24	1	X014LLINGD	Inguinal fold right	014LLINGD	0	9
abondance relative MG (% OTUs)							0.246643
Culture	HS24	1	014LLINGD	Inguinal fold right	014LLINGD	0	1000
Metagenomique	HS37	2	X15LLPIFL	Armpit left	15LLPIFL	2	41
abondance relative MG (% OTUs)							1.07668
Culture	HS37	2	211TJAISGL	Armpit left	15LLPIFL	2	0
Metagenomique	HS10	1	F15PFAISG	Gluteal fold	F15PFAISG	0	0
abondance relative MG (% OTUs)							0
Culture	HS10	1	02RFPIF	Gluteal fold	F15PFAISG	0	0
Metagenomique	HS12	1	F16KLINGG	Gluteal fold	F16KLINGG	0	125
abondance relative MG (% OTUs)							2.46792
Culture	HS12	1	03BCXPS	Gluteal fold	F16KLINGG	0	20
Metagenomique	HS19	1	F16LLINGG	Gluteal fold	F16LLINGG	0	5
abondance relative MG (% OTUs)							0.0783945
Culture	HS19	1	03KLPIF	Gluteal fold	F16LLINGG	0	1000
Metagenomique	HS18	1	C13LLAISD	Inguinal fold left	C13LLAISD	0	42
abondance relative MG (% OTUs)							0.871912
Culture	HS18	1	F18LFINGG	Inguinal fold left	C13LLAISD	0	0
Metagenomique	HS36	2	X218TM05PIF	Armpit right	218TM05PIF	2	2
abondance relative MG (% OTUs)							0.0460087
Culture	HS36	2	25LPAISL	Armpit right	218TM05PIF	2	0
Metagenomique	HS44	2	X88TSINGDPS	Inguinal fold right	88TSINGDPS	0	0
abondance relative MG (% OTUs)							0
Culture	HS44	2	C5CTINGD	Inguinal fold right	88TSINGDPS	0	200
Metagenomique	HS12	1	X76TTPIFL	Armpit left	76TTPIFL	0	0
abondance relative MG (% OTUs)							0
Culture	HS12	1	C4BCAISG	Armpit left	76TTPIFL	0	5
Metagenomique	HS37	2	X15PFINGGLF	Gluteal fold	15PFINGGLF	2	48
abondance relative MG (% OTUs)							0.811633
Culture	HS37	2	213TJPIFL	Gluteal fold	15PFINGGLF	2	0
Metagenomique	HS9	1	X011BHAISD	Armpit right	011BHAISD	0	6
abondance relative MG (% OTUs)							0.0997506
Culture	HS9	1	011BHAISD	Armpit right	011BHAISD	0	0
Metagenomique	HS49	3	X317ALINGG	Face	317ALINGG	2	2
abondance relative MG (% OTUs)							0.0440529
Culture	HS49	3	38BV07FACEL	Face	317ALINGG	2	0
Metagenomique	HS55	3	X32GSAISG	Inguinal fold right	32GSAISG	3	0
abondance relative MG (% OTUs)							0
Culture	HS55	3	99JSINGDL	Inguinal fold right	32GSAISG	3	0
Metagenomique	HS11	1	X05PVPIF	Armpit right	05PVPIF	0	2
abondance relative MG (% OTUs)							0.0320873
Culture	HS11	1	08AMAISD	Armpit right	05PVPIF	0	0
Metagenomique	HS27	1	X28HUPUB	Armpit right	28HUPUB	0	0
abondance relative MG (% OTUs)							0
Culture	HS27	1	322BNAISD	Armpit right	28HUPUB	0	0
Metagenomique	HS16	1	A20CINGD	Inguinal fold right	A20CINGD	0	0
abondance relative MG (% OTUs)							0
Culture	HS16	1	F17RCINGD	Inguinal fold right	A20CINGD	0	400
Metagenomique	HS53	3	X22LPIngG	Armpit right	22LPIngG	0	0
abondance relative MG (% OTUs)							0
Culture	HS53	3	27TAAISD	Armpit right	22LPIngG	0	100
Metagenomique	HS17	1	X03BCXPS	Inguinal fold right	03BCXPS	0	10
abondance relative MG (% OTUs)							0.361795
Culture	HS17	1	04GQPING	Inguinal fold right	03BCXPS	0	0
Metagenomique	HS3	3	X219TG02ING	Buttock right	219TG02ING	1	0
abondance relative MG (% OTUs)							0
Culture	HS3	3	26PFFESL	Buttock right	219TG02ING	1	0
Metagenomique	HS1	2	X220BMAISG	Armpit right	220BMAISG	2	0
abondance relative MG (% OTUs)							0
Culture	HS1	2	26RSAISD	Armpit right	220BMAISG	2	0
Metagenomique	HS36	2	X215HUPINGG	Inguinal fold left	215HUPINGG	2	0
abondance relative MG (% OTUs)							0
Culture	HS36	2	22LPIngG	Inguinal fold left	215HUPINGG	2	0
Metagenomique	HS54	3	X322HUFES	Inguinal fold right	322HUFES	0	0
abondance relative MG (% OTUs)							0
Culture	HS54	3	88TSINGDPS	Inguinal fold right	322HUFES	0	0
Metagenomique	HS54	3	X317CSPIF	Armpit right	317CSPIF	0	0
abondance relative MG (% OTUs)							0
Culture	HS54	3	38TSAISD	Armpit right	317CSPIF	0	200
Metagenomique	HS24	1	X10GCPIF	Gluteal fold	10GCPIF	0	0
abondance relative MG (% OTUs)							0
Culture	HS24	1	15LLPIFL	Gluteal fold	10GCPIF	0	0
Metagenomique	HS55	3	X319309INGGL	Inguinal fold left	319309INGGL	3	0
abondance relative MG (% OTUs)							0
Culture	HS55	3	49JSINGGL	Inguinal fold left	319309INGGL	3	0
Metagenomique	HS52	3	X33BV02AIS	Armpit left	33BV02AIS	3	0
abondance relative MG (% OTUs)							0
Culture	HS52	3	9TTAISGL	Armpit left	33BV02AIS	3	0
Metagenomique	HS5	1	X35PLINGD	Pubis right	35PLINGD	1	0
abondance relative MG (% OTUs)							0
Culture	HS5	1	A1JCPoPUB	Pubis right	35PLINGD	1	0
Metagenomique	HS4	2	X211TJAISGL	Gluteal fold	211TJAISGL	1	0
abondance relative MG (% OTUs)							0
Culture	HS4	2	219GAPIFL	Gluteal fold	211TJAISGL	1	0
Metagenomique	HS6	1	X33GSINGG	Inguinal fold right	33GSINGG	1	0
abondance relative MG (% OTUs)							0
Culture	HS6	1	A15ANPCIng	Inguinal fold right	33GSINGG	1	0
Metagenomique	HS39	2	X210TJAisD	Armpit right	210TJAisD	2	0
abondance relative MG (% OTUs)							0
Culture	HS39	2	216BBBIO	Armpit right	210TJAisD	2	0
Metagenomique	HS49	3	X216309INGDL	Inguinal fold left	216309INGDL	2	1
abondance relative MG (% OTUs)							0.0189538
Culture	HS49	3	24BV03ING	Inguinal fold left	216309INGDL	2	0
Metagenomique	HS42	2	X0413DPINGG	Inguinal fold right	0413DPINGG	0	3
abondance relative MG (% OTUs)							0.062409
Culture	HS42	2	0714DPINGD	Inguinal fold right	0413DPINGG	0	0
Metagenomique	HS34	2	X214BAINGD	Armpit left	214BAINGD	2	0
abondance relative MG (% OTUs)							0
Culture	HS34	2	220BMAISG	Armpit left	214BAINGD	2	0
Metagenomique	HS19	1	X54GCINGDL	Armpit right	54GCINGDL	0	0
abondance relative MG (% OTUs)							0
Culture	HS19	1	C1KLAISD	Armpit right	54GCINGDL	0	0
Metagenomique	HS40	2	C15BDING	Inguinal fold left	C15BDING	0	81
abondance relative MG (% OTUs)							2.47253
Culture	HS40	2	F20DJINGG	Inguinal fold left	C15BDING	0	0
Metagenomique	HS25	1	X67TAAISGL	Inguinal fold left	67TAAISGL	0	0
abondance relative MG (% OTUs)							0
Culture	HS25	1	C2GMINGG	Inguinal fold left	67TAAISGL	0	0
Metagenomique	HS1	2	F18LFINGG	Gluteal fold	F18LFINGG	0	0
abondance relative MG (% OTUs)							0
Culture	HS1	2	07RSPIF	Gluteal fold	F18LFINGG	0	0
Metagenomique	HS47	1	X11AGIngGL	Inguinal fold left	11AGIngGL	0	1
abondance relative MG (% OTUs)							0.0255624
Culture	HS47	1	19DMINGGLF	Inguinal fold left	11AGIngGL	0	200
Metagenomique	HS21	1	C2GMINGG	Inguinal fold left	C2GMINGG	0	435
abondance relative MG (% OTUs)							6.69128
Culture	HS21	1	F6RCINGG	Inguinal fold left	C2GMINGG	0	1000
Metagenomique	HS42	2	X01414DPPIF	Gluteal fold	01414DPPIF	0	0
abondance relative MG (% OTUs)							0
Culture	HS42	2	01414DPPIF	Gluteal fold	01414DPPIF	0	0
Metagenomique	HS21	1	X013RCAISDPS	Armpit right	013RCAISDPS	0	3
abondance relative MG (% OTUs)							0.0748503
Culture	HS21	1	013RCAISDPS	Armpit right	013RCAISDPS	0	0
Metagenomique	HS10	1	X0714DPINGD	Inguinal fold left	0714DPINGD	0	25
abondance relative MG (% OTUs)							0.51219
Culture	HS10	1	09RFINGG	Inguinal fold left	0714DPINGD	0	0
Metagenomique	HS14	1	C1GAINGD	Inguinal fold right	C1GAINGD	0	7
abondance relative MG (% OTUs)							0.0790068
Culture	HS14	1	F22ZTIngD	Inguinal fold right	C1GAINGD	0	0
Metagenomique	HS50	3	X07BBINGG	Inguinal fold left	07BBINGG	3	2
abondance relative MG (% OTUs)							0.0332005
Culture	HS50	3	104GCINGG	Inguinal fold left	07BBINGG	3	0
Metagenomique	HS40	2	X020DJINGD	Inguinal fold right	020DJINGD	0	2
abondance relative MG (% OTUs)							0.0473597
Culture	HS40	2	020DJINGD	Inguinal fold right	020DJINGD	0	100
Metagenomique	HS9	1	F15BBAISGL	Gluteal fold	F15BBAISGL	0	0
abondance relative MG (% OTUs)							0
Culture	HS9	1	02BHPIF	Gluteal fold	F15BBAISGL	0	10
Metagenomique	HS5	1	X013JCPIF	Gluteal fold	013JCPIF	0	0
abondance relative MG (% OTUs)							0
Culture	HS5	1	013JCPIF	Gluteal fold	013JCPIF	0	0
Metagenomique	HS23	1	X0116RFPIF	Gluteal fold	0116RFPIF	0	75
abondance relative MG (% OTUs)							2.01018
Culture	HS23	1	0116RFPIF	Gluteal fold	0116RFPIF	0	0
Metagenomique	HS15	1	X08DPINGG	Inguinal fold left	08DPINGG	1	0
abondance relative MG (% OTUs)							0
Culture	HS15	1	11AGIngGL	Inguinal fold left	08DPINGG	1	0
Metagenomique	HS33	2	X169JFAISD	Inguinal fold right	169JFAISD	2	0
abondance relative MG (% OTUs)							0
Culture	HS33	2	214BAINGD	Inguinal fold right	169JFAISD	2	0
Metagenomique	HS34	2	X222BMPIF	Armpit right	222BMPIF	2	0
abondance relative MG (% OTUs)							0
Culture	HS34	2	27BMAISD	Armpit right	222BMPIF	2	0
Metagenomique	HS34	2	X010BMINGD	Inguinal fold right	010BMINGD	0	0
abondance relative MG (% OTUs)							0
Culture	HS34	2	010BMINGD	Inguinal fold right	010BMINGD	0	0
Metagenomique	HS53	3	X08AGINGG	Inguinal fold right	08AGINGG	3	3
abondance relative MG (% OTUs)							0.0675219
Culture	HS53	3	117TAINGDL	Inguinal fold right	08AGINGG	3	2
Metagenomique	HS33	2	F22ZTIngD	Gluteal fold	F22ZTIngD	0	0
abondance relative MG (% OTUs)							0
Culture	HS33	2	09BAPIF	Gluteal fold	F22ZTIngD	0	0
Metagenomique	HS36	2	F20DJINGG	Gluteal fold	F20DJINGG	0	0
abondance relative MG (% OTUs)							0
Culture	HS36	2	08LPPIF	Gluteal fold	F20DJINGG	0	0
Metagenomique	HS41	2	X01013DPPIF	Gluteal fold	01013DPPIF	0	2
abondance relative MG (% OTUs)							0.0717103
Culture	HS41	2	01013DPPIF	Gluteal fold	01013DPPIF	0	0
Metagenomique	HS49	3	X313GSAISD	Armpit left	313GSAISD	3	0
abondance relative MG (% OTUs)							0
Culture	HS49	3	33BV02AIS	Armpit left	313GSAISD	3	0
Metagenomique	HS19	1	X117TAINGDL	Breast left	117TAINGDL	1	0
abondance relative MG (% OTUs)							0
Culture	HS19	1	17KLsein	Breast left	117TAINGDL	1	3
Metagenomique	HS22	1	X49JSINGGL	Inguinal fold right	49JSINGGL	0	0
abondance relative MG (% OTUs)							0
Culture	HS22	1	C15BDING	Inguinal fold right	49JSINGGL	0	0
Metagenomique	HS34	2	X215BAINGG	Gluteal fold	215BAINGG	2	0
abondance relative MG (% OTUs)							0
Culture	HS34	2	222BMPIF	Gluteal fold	215BAINGG	2	0
Metagenomique	HS45	3	X26LPAissG	Inguinal fold left	26LPAissG	3	0
abondance relative MG (% OTUs)							0
Culture	HS45	3	317ALINGG	Inguinal fold left	26LPAissG	3	0
Metagenomique	HS48	3	X26RSAISD	Armpit right	26RSAISD	3	0
abondance relative MG (% OTUs)							0
Culture	HS48	3	318CSAISD	Armpit right	26RSAISD	3	0
Metagenomique	HS33	2	X17KLsein	Inguinal fold left	17KLsein	2	0
abondance relative MG (% OTUs)							0
Culture	HS33	2	215BAINGG	Inguinal fold left	17KLsein	2	0
Metagenomique	HS48	3	X26PFFESL	Gluteal fold	26PFFESL	3	0
abondance relative MG (% OTUs)							0
Culture	HS48	3	317CSPIF	Gluteal fold	26PFFESL	3	0
Metagenomique	HS55	3	X104GCINGG	Gluteal fold	104GCINGG	2	19
abondance relative MG (% OTUs)							0.475833
Culture	HS55	3	149JFPIFL	Gluteal fold	104GCINGG	2	0
Metagenomique	HS38	2	X20LJAISDLF	Armpit right	20LJAISDLF	2	0
abondance relative MG (% OTUs)							0
Culture	HS38	2	215MDBIO	Armpit right	20LJAISDLF	2	50
Metagenomique	HS4	2	X8LJIFL	Armpit left	8LJIFL	0	0
abondance relative MG (% OTUs)							0
Culture	HS4	2	F13GAAISG	Armpit left	8LJIFL	0	20
Metagenomique	HS52	3	X322BNAISD	Gluteal fold	322BNAISD	0	3
abondance relative MG (% OTUs)							0.0676285
Culture	HS52	3	76TTPIFL	Gluteal fold	322BNAISD	0	0
Metagenomique	HS33	2	X011BAAISD	Armpit right	011BAAISD	0	0
abondance relative MG (% OTUs)							0
Culture	HS33	2	011BAAISD	Armpit right	011BAAISD	0	0
Metagenomique	HS43	3	X07BV05PIF	Gluteal fold	07BV05PIF	1	0
abondance relative MG (% OTUs)							0
Culture	HS43	3	110JAPIF	Gluteal fold	07BV05PIF	1	0
Metagenomique	HS37	2	X09BAPIF	Inguinal fold right	09BAPIF	1	8
abondance relative MG (% OTUs)							0.198807
Culture	HS37	2	122TJINGDL	Inguinal fold right	09BAPIF	1	0
Metagenomique	HS1	2	X2210DJINGGL	Armpit left	2210DJINGGL	2	0
abondance relative MG (% OTUs)							0
Culture	HS1	2	26RSAISG	Armpit left	2210DJINGGL	2	0
Metagenomique	HS24	1	A1JCPoPUB	Inguinal fold left	A1JCPoPUB	0	0
abondance relative MG (% OTUs)							0
Culture	HS24	1	F16LLINGG	Inguinal fold left	A1JCPoPUB	0	0
Metagenomique	HS13	1	F18DPINGD	Gluteal fold	F18DPINGD	0	5
abondance relative MG (% OTUs)							0.129836
Culture	HS13	1	05PVPIF	Gluteal fold	F18DPINGD	0	0
Metagenomique	HS48	3	X27LPIngD	Armpit left	27LPIngD	3	2
abondance relative MG (% OTUs)							0.0549149
Culture	HS48	3	319CSAISG	Armpit left	27LPIngD	3	0
Metagenomique	HS37	2	X12ZTAISD	Armpit right	12ZTAISD	2	0
abondance relative MG (% OTUs)							0
Culture	HS37	2	210TJAisD	Armpit right	12ZTAISD	2	0
Metagenomique	HS43	3	C14JCINGG	Inguinal fold right	210TJAisD	2	0
abondance relative MG (% OTUs)							0
Culture	HS43	3	F19JAINGD	Inguinal fold right	210TJAisD	2	0
Metagenomique	HS55	3	X114ALPIF	Armpit right	114ALPIF	0	5
abondance relative MG (% OTUs)							0.0982318
Culture	HS55	3	169JFAISD	Armpit right	114ALPIF	0	0
Metagenomique	HS16	1	X022RCAISG	Armpit left	022RCAISG	0	0
abondance relative MG (% OTUs)							0
Culture	HS16	1	022RCAISG	Armpit left	022RCAISG	0	0
Metagenomique	HS3	3	X9TTAISGL	Armpit left	9TTAISGL	0	0
abondance relative MG (% OTUs)							0
Culture	HS3	3	F15PFAISG	Armpit left	9TTAISGL	0	0
Metagenomique	HS41	2	X02RFPIF	Inguinal fold left	02RFPIF	0	2
abondance relative MG (% OTUs)							0.0406918
Culture	HS41	2	0413DPINGG	Inguinal fold left	02RFPIF	0	0
Metagenomique	HS15	1	C4BCAISG	Inguinal fold right	C4BCAISG	0	12
abondance relative MG (% OTUs)							0.387722
Culture	HS15	1	F7AGINGDS	Inguinal fold right	C4BCAISG	0	0
Metagenomique	HS23	1	C1KLAISD	Inguinal fold left	C1KLAISD	0	15
abondance relative MG (% OTUs)							0.271248
Culture	HS23	1	F416RFINGG	Inguinal fold left	C1KLAISD	0	0
Metagenomique	HS18	1	X019LFAISD	Armpit right	019LFAISD	0	0
abondance relative MG (% OTUs)							0
Culture	HS18	1	019LFAISD	Armpit right	019LFAISD	0	0
Metagenomique	HS41	2	C11JCINGD	Inguinal fold right	C11JCINGD	0	2
abondance relative MG (% OTUs)							0.060042
Culture	HS41	2	F18DPINGD	Inguinal fold right	C11JCINGD	0	0
Metagenomique	HS8	1	X019PPPIF	Gluteal fold	019PPPIF	0	6
abondance relative MG (% OTUs)							0.21747
Culture	HS8	1	019PPPIF	Gluteal fold	019PPPIF	0	0
Metagenomique	HS56	3	F8SZINGD	Gluteal fold	F8SZINGD	2	2
abondance relative MG (% OTUs)							0.0470146
Culture	HS56	3	8LJIFL	Gluteal fold	F8SZINGD	2	0
Metagenomique	HS3	3	X215MDBIO	Inguinal fold right	215MDBIO	2	29
abondance relative MG (% OTUs)							0.649787
Culture	HS3	3	23PFINGD	Inguinal fold right	215MDBIO	2	0
Metagenomique	HS45	3	X216BBBIO	Inguinal fold right	216BBBIO	2	0
abondance relative MG (% OTUs)							0
Culture	HS45	3	25ALINGD	Inguinal fold right	216BBBIO	2	0
Metagenomique	HS36	2	X219GAPIFL	Armpit left	219GAPIFL	2	0
abondance relative MG (% OTUs)							0
Culture	HS36	2	26LPAissG	Armpit left	219GAPIFL	2	0
Metagenomique	HS9	1	X020BHING	Inguinal fold right	020BHING	0	236
abondance relative MG (% OTUs)							3.41386
Culture	HS9	1	020BHING	Inguinal fold right	020BHING	0	50
Metagenomique	HS49	3	X218BBAISDL	Inguinal fold right	218BBAISDL	2	0
abondance relative MG (% OTUs)							0
Culture	HS49	3	25BV04ING	Inguinal fold right	218BBAISDL	2	0
Metagenomique	HS54	3	X117BBIngDL	Pubis	117BBIngDL	3	0
abondance relative MG (% OTUs)							0
Culture	HS54	3	178TSpub	Pubis	117BBIngDL	3	0
Metagenomique	HS10	1	X010RFAISD	Armpit right	010RFAISD	0	2
abondance relative MG (% OTUs)							0.0334672
Culture	HS10	1	010RFAISD	Armpit right	010RFAISD	0	0
Metagenomique	HS50	3	X319CSAISG	Armpit left	319CSAISG	3	0
abondance relative MG (% OTUs)							0
Culture	HS50	3	54GCINGDL	Armpit left	319CSAISG	3	0
Metagenomique	HS2	1	X09RFINGG	Inguinal fold right	09RFINGG	1	3
abondance relative MG (% OTUs)							0.0484888
Culture	HS2	1	13SNINGDL	Inguinal fold right	09RFINGG	1	0
Metagenomique	HS18	1	X03KLPIF	Inguinal fold right	03KLPIF	0	104
abondance relative MG (% OTUs)							2.24041
Culture	HS18	1	06LFINGD	Inguinal fold right	03KLPIF	0	0
Metagenomique	HS19	1	A15ANPCIng	Inguinal fold left	A15ANPCIng	0	0
abondance relative MG (% OTUs)							0
Culture	HS19	1	F16KLINGG	Inguinal fold left	A15ANPCIng	0	0
Metagenomique	HS6	1	X39HUAISD	Inguinal fold left	39HUAISD	0	0
abondance relative MG (% OTUs)							0
Culture	HS6	1	C14JCINGG	Inguinal fold left	39HUAISD	0	0
Metagenomique	HS56	3	X214GSPIF	Inguinal fold left	214GSPIF	2	2
abondance relative MG (% OTUs)							0.0404858
Culture	HS56	3	2210DJINGGL	Inguinal fold left	214GSPIF	2	0
Metagenomique	HS15	1	X020AGAIS	Armpit right	020AGAIS	0	0
abondance relative MG (% OTUs)							0
Culture	HS15	1	020AGAIS	Armpit right	020AGAIS	0	0
Metagenomique	HS50	3	X319TROFES	Inguinal fold right	319TROFES	3	0
abondance relative MG (% OTUs)							0
Culture	HS50	3	67TAAISGL	Inguinal fold right	319TROFES	3	0
Metagenomique	HS44	2	X011CTAISD	Armpit right	011CTAISD	0	0
abondance relative MG (% OTUs)							0
Culture	HS44	2	011CTAISD	Armpit right	011CTAISD	0	0
Metagenomique	HS40	2	F416RFINGG	Gluteal fold	F416RFINGG	0	64
abondance relative MG (% OTUs)							1.72136
Culture	HS40	2	09DJPIF	Gluteal fold	F416RFINGG	0	50
Metagenomique	HS49	3	X215CTPIFL	Armpit right	215CTPIFL	2	9
abondance relative MG (% OTUs)							0.215672
Culture	HS49	3	22BV01AIS	Armpit right	215CTPIFL	2	0
Metagenomique	HS3	3	X110JAPIF	Inguinal fold left	110JAPIF	0	0
abondance relative MG (% OTUs)							0
Culture	HS3	3	15PFINGGLF	Inguinal fold left	110JAPIF	0	0
Metagenomique	HS4	2	X01GAAISD	Armpit right	01GAAISD	0	0
abondance relative MG (% OTUs)							0
Culture	HS4	2	01GAAISD	Armpit right	01GAAISD	0	0
Metagenomique	HS50	3	X08LPPIF	Armpit right	08LPPIF	2	0
abondance relative MG (% OTUs)							0
Culture	HS50	3	11GCAISD	Armpit right	08LPPIF	2	5
Metagenomique	HS42	2	X13SNINGDL	Armpit right	13SNINGDL	2	0
abondance relative MG (% OTUs)							0
Culture	HS42	2	2114DPAISD	Armpit right	13SNINGDL	2	0
Metagenomique	HS1	2	X022RSINGG	Inguinal fold left	022RSINGG	0	3
abondance relative MG (% OTUs)							0.119427
Culture	HS1	2	022RSINGG	Inguinal fold left	022RSINGG	0	0
Metagenomique	HS14	1	F19JAINGD	Gluteal fold	F19JAINGD	0	1
abondance relative MG (% OTUs)							0.0250501
Culture	HS14	1	07ZTPIF	Gluteal fold	F19JAINGD	0	0
Metagenomique	HS50	3	F6RCINGG	Gluteal fold	F6RCINGG	2	2
abondance relative MG (% OTUs)							0.0520833
Culture	HS50	3	10GCPIF	Gluteal fold	F6RCINGG	2	0
Metagenomique	HS24	1	F17RCINGD	Armpit left	F17RCINGD	0	1016
abondance relative MG (% OTUs)							26.4997
Culture	HS24	1	04LLAIS	Armpit left	F17RCINGD	0	3
Metagenomique	HS36	2	X22BV01AIS	Inguinal fold right	22BV01AIS	2	0
abondance relative MG (% OTUs)							0
Culture	HS36	2	27LPIngD	Inguinal fold right	22BV01AIS	2	0
Metagenomique	HS39	2	X99JSINGDL	Armpit left	99JSINGDL	0	0
abondance relative MG (% OTUs)							0
Culture	HS39	2	F15BBAISGL	Armpit left	99JSINGDL	0	0
Metagenomique	HS5	1	X38TSAISD	Inguinal fold right	38TSAISD	0	118
abondance relative MG (% OTUs)							3.95575
Culture	HS5	1	C11JCINGD	Inguinal fold right	38TSAISD	0	0
Metagenomique	HS4	2	X520CPPIF	Inguinal fold right	520CPPIF	0	0
abondance relative MG (% OTUs)							0
Culture	HS4	2	C1GAINGD	Inguinal fold right	520CPPIF	0	0
Metagenomique	HS56	3	X11GCAISD	Armpit right	11GCAISD	0	0
abondance relative MG (% OTUs)							0
Culture	HS56	3	20LJAISDLF	Armpit right	11GCAISD	0	0
Metagenomique	HS39	2	X2114DPAISD	Armpit right	2114DPAISD	2	0
abondance relative MG (% OTUs)							0
Culture	HS39	2	218BBAISDL	Armpit right	2114DPAISD	2	0
Metagenomique	HS39	2	X04CSINGD	Inguinal fold left	04CSINGD	0	167
abondance relative MG (% OTUs)							3.30497
Culture	HS39	2	07BBINGG	Inguinal fold left	04CSINGD	0	0
Metagenomique	HS32	2	X08AMAISD	Inguinal fold left	08AMAISD	0	0
abondance relative MG (% OTUs)							0
Culture	HS32	2	118BCINGG	Inguinal fold left	08AMAISD	0	0
Metagenomique	HS24	1	X39AS41801	Armpit right	39AS41801	0	0
abondance relative MG (% OTUs)							0
Culture	HS24	1	C13LLAISD	Armpit right	39AS41801	0	0
