# Supplementary material for: A skin colonizer disrupts inflammatory and humoral immune defenses in hidradenitis suppurativa
Source: EMBO Mol Med. 2026 Mar 24;18(5):1744–70. doi: 10.1038/s44321-026-00407-7 (PMC13179376; doi:10.1038/s44321-026-00407-7)
Supplement: Supplementary file 2 — Source data Fig. 1 [file 44321_2026_407_MOESM2_ESM.zip › Figure 1/1A/Abondance relative Porphyromonas-Prevetella-Cutibacterium.xlsx]

## Sheet: Synthèse abondance Relative
Patient ID	patients stage	sample code_Abondances MG	lesion site	Fichier Clinique	lesion stage	k__Bacteria.p__Bacteroidetes.c__Bacteroidia.o__Bacteroidales.f__Porphyromonadaceae.g__Porphyromonas	Moyenne-Porphyromonas	k__Bacteria.p__Bacteroidetes.c__Bacteroidia.o__Bacteroidales.f__Prevotellaceae.g__Prevotella	Moyenne-Prevotella	k__Bacteria.p__Actinobacteria.c__Actinobacteria.o__Actinomycetales.f__Propionibacteriaceae.g__Propionibacterium.s__acnes	Moyenne-Propionibacterium.s__acnes
HS2	1	X09RFINGG	Inguinal fold right	09RFINGG	1	0.630354	0.630354	1.37385	1.37385	0.0369686	0.0369686				Method
HS5	1	X35PLINGD	Pubis right	35PLINGD	1	6.54127	2.53536	5.80982	2.40249	0	0				For a single patient, collection at different site with various degree of lesion
HS5	1	X013JCPIF	Gluteal fold	013JCPIF	0	1.06481		1.23003		0					Abondance relative = AVERAGE of all sites including the zone with lesion 0
HS5	1	X38TSAISD	Inguinal fold right	38TSAISD	0	0		0.167616		0
HS6	1	X33GSINGG	Inguinal fold right	33GSINGG	1	10.4351	13.4621	2.24337	2.11442	0.184388	0.125661
HS6	1	X39HUAISD	Inguinal fold left	39HUAISD	0	16.4891		1.98547		0.0669344
HS8	1	X01N01PPAIG	Armpit left	01N01PPAIG	0	0.407997	0.222121	1.46879	2.1117
HS8	1	X019PPPIF	Gluteal fold	019PPPIF	0	0.036245		2.75462
HS9	1	X011BHAISD	Armpit right	011BHAISD	0	0.0665004	0.0221668	0	0.116713
HS9	1	F15BBAISGL	Gluteal fold	F15BBAISGL	0	0		0.35014
HS9	1	X020BHING	Inguinal fold right	020BHING	0	0		0
HS10	1	F15PFAISG	Gluteal fold	F15PFAISG	0	0.220022	0.123541	0	0.600013
HS10	1	X0714DPINGD	Inguinal fold left	0714DPINGD	0	0		0.143413
HS10	1	X010RFAISD	Armpit right	010RFAISD	0	0.150602		1.65663
HS11	1	X05PVPIF	Armpit right	05PVPIF	0	0.0160436	0.0160436	0.224611	0.224611
HS12	1	F16KLINGG	Gluteal fold	F16KLINGG	0	0.631787	0.459537	0.315893	0.181887
HS12	1	X76TTPIFL	Armpit left	76TTPIFL	0	0.287288		0.0478813
HS13	1	F18DPINGD	Gluteal fold	F18DPINGD	0	0	0	0	0
HS14	1	X09DJPIF	Armpit right	09DJPIF	1	0.073046	1.42257	0.413927	0.370951
HS14	1	C1GAINGD	Inguinal fold right	C1GAINGD	0	0.0112867		0.0225734
HS14	1	F19JAINGD	Gluteal fold	F19JAINGD	0	4.18337		0.676353
HS15	1	X08DPINGG	Inguinal fold left	08DPINGG	1	0	0	0.434243	0.434243
HS15	1	X04LLAIS	Inguinal fold left	04LLAIS	0	0.373466	0.186733	2.31193	1.15597
HS15	1	X020AGAIS	Armpit right	020AGAIS	0	0		0
HS15	1	C4BCAISG	Inguinal fold right	C4BCAISG	0	0	0	20.1616	20.1616
HS16	1	A20CINGD	Inguinal fold right	A20CINGD	0	20.4337	10.2169	11.7288	5.87291
HS16	1	X022RCAISG	Armpit left	022RCAISG	0	0		0.0170445
HS17	1	X03BCXPS	Inguinal fold right	03BCXPS	0	0.0723589	0.0723589	0.68741	0.68741
HS18	1	X017LFPIF	Gluteal fold	017LFPIF	0	0.0369686	2.07703	0.110906	0.908739
HS18	1	C13LLAISD	Inguinal fold left	C13LLAISD	0	7.99253		3.05169
HS18	1	X019LFAISD	Armpit right	019LFAISD	0	0.192442		0.472358
HS18	1	X03KLPIF	Inguinal fold right	03KLPIF	0	0.0861698		0
HS19	1	F16LLINGG	Gluteal fold	F16LLINGG	0	2.58702	12.6235	1.44246	8.63146
HS19	1	X54GCINGDL	Armpit right	54GCINGDL	0	19.5557		5.48484
HS19	1	X117TAINGDL	Breast left	117TAINGDL	1	15.7279		18.9671
HS19	1	A15ANPCIng	Inguinal fold left	A15ANPCIng	0	0		42.4424
HS21	1	C2GMINGG	Inguinal fold left	C2GMINGG	0	0.061529	0.0557146	0.0461467	0.0230734
HS21	1	X013RCAISDPS	Armpit right	013RCAISDPS	0	0.0499002		0
HS22	1	X49JSINGGL	Inguinal fold right	49JSINGGL	0	0.141758	0.141758	29.0806	29.0806
HS23	1	X0116RFPIF	Gluteal fold	0116RFPIF	0	0.777272	0.433844	0.0804074	0.989571
HS23	1	C1KLAISD	Inguinal fold left	C1KLAISD	0	0.0904159		1.89873
HS24	1	X014LLINGD	Inguinal fold right	014LLINGD	0	0.274048	1.00463	0.0822143	12.0541
HS24	1	X10GCPIF	Gluteal fold	10GCPIF	0	4.67425		21.5124
HS24	1	A1JCPoPUB	Inguinal fold left	A1JCPoPUB	0	0.020829		0
HS24	1	F17RCINGD	Armpit left	F17RCINGD	0	0		0.0521648
HS24	1	X39AS41801	Armpit right	39AS41801	0	0.0540443		38.6237
HS25	1	X67TAAISGL	Inguinal fold left	67TAAISGL	0	6.47374	6.47374	14.448	14.448
HS26	1	F8SZAID	Gluteal fold	F8SZAID	0	0.116313	0.116313	0.726956	0.726956
HS27	1	X28HUPUB	Armpit right	28HUPUB	0	9.2685	9.2685	12.3942	12.3942
HS47	1	X11AGIngGL	Inguinal fold left	11AGIngGL	0	0.281186	0.281186	49.3609	49.3609
HS1	2	X220BMAISG	Armpit right	220BMAISG	2	0.162075	4.47371	0	10.8995	0	0.0187237
HS1	2	F18LFINGG	Gluteal fold	F18LFINGG	0	12.2261		18.9243		0
HS1	2	X2210DJINGGL	Armpit left	2210DJINGGL	2	1.56559		13.4476		0.0215424
HS1	2	X022RSINGG	Inguinal fold left	022RSINGG	0	3.94108		11.2261		0.0533523
HS4	2	X211TJAISGL	Gluteal fold	211TJAISGL	1	14.7954	5.21484	25.1507	16.6854	0	0.0189096
HS4	2	X8LJIFL	Armpit left	8LJIFL	0	5.73934		40.5939		0.0548095
HS4	2	X01GAAISD	Armpit right	01GAAISD	0	0		0		0
HS4	2	X520CPPIF	Inguinal fold right	520CPPIF	0	0.3246		0.996986		0.020829
HS31	2	X016FAPIF	Gluteal fold	016FAPIF	0	2.10459	1.07562	2.64668	1.32334	0	0
HS31	2	X01FAINGG	Inguinal fold left	01FAINGG	0	0.0466418		0		0
HS33	2	X169JFAISD	Inguinal fold right	169JFAISD	2	0.0110644	7.54825	0.0663864	0.751563	0.0197433	0.0206147
HS33	2	F22ZTIngD	Gluteal fold	F22ZTIngD	0	1.11359		2.93987		0
HS33	2	X17KLsein	Inguinal fold left	17KLsein	2	29.0203		0		0.0627156
HS33	2	X011BAAISD	Armpit right	011BAAISD	0	0.0480307		0		0
HS34	2	X214BAINGD	Armpit left	214BAINGD	2	20.1111	5.56944	4.58493	14.2996	0	0
HS34	2	X222BMPIF	Armpit right	222BMPIF	2	0		9.88208		0
HS34	2	X010BMINGD	Inguinal fold right	010BMINGD	0	0		0.482057		0
HS34	2	X215BAINGG	Gluteal fold	215BAINGG	2	2.16662		42.2492		0
HS35	2	F13GAAISG	Inguinal fold right	F13GAAISG	0	0.0186672	0.0529865	0	0	0.0144655	0.0152546
HS35	2	C5CTINGD	Armpit right	C5CTINGD	0	0.0873057		0		0.0160436
HS36	2	X218TM05PIF	Armpit right	218TM05PIF	2	6.76329	1.93802	0.483092	11.1897
HS36	2	X215HUPINGG	Inguinal fold left	215HUPINGG	2	2.72084		14.0577
HS36	2	F20DJINGG	Gluteal fold	F20DJINGG	0	0		0.68328
HS36	2	X219GAPIFL	Armpit left	219GAPIFL	2	0.078125		40.7031
HS36	2	X22BV01AIS	Inguinal fold right	22BV01AIS	2	0.12785		0.0213083
HS37	2	X02BHPIF	Inguinal fold left	02BHPIF	0	0.267074	3.16515	1.18275	0.485163
HS37	2	X15LLPIFL	Armpit left	15LLPIFL	2	12.9464		0.157563
HS37	2	X15PFINGGLF	Gluteal fold	15PFINGGLF	2	0.304363		0.016909
HS37	2	X09BAPIF	Inguinal fold right	09BAPIF	1	0		1.06859
HS37	2	X12ZTAISD	Armpit right	12ZTAISD	2	2.30788		0
HS38	2	X20LJAISDLF	Armpit right	20LJAISDLF	2	7.55712	7.55712	15.4657	15.4657
HS39	2	X07ZTPIF	Inguinal fold right	07ZTPIF	1	0.0178923	2.35755	1.80712	2.98259
HS39	2	X210TJAisD	Armpit right	210TJAisD	2	11.352		9.66914
HS39	2	X99JSINGDL	Armpit left	99JSINGDL	0	0.417896		3.41691
HS39	2	X2114DPAISD	Armpit right	2114DPAISD	2	0		0
HS39	2	X04CSINGD	Inguinal fold left	04CSINGD	0	0		0.0197902
HS40	2	C15BDING	Inguinal fold left	C15BDING	0	1.37363	0.511668	0.3663	0.1221
HS40	2	X020DJINGD	Inguinal fold right	020DJINGD	0	0		0
HS40	2	F416RFINGG	Gluteal fold	F416RFINGG	0	0.161377		0
HS41	2	X01013DPPIF	Gluteal fold	01013DPPIF	0	0	0.154658	0.0358551	0.0958965
HS41	2	X02RFPIF	Inguinal fold left	02RFPIF	0	0.223805		0.101729
HS41	2	C11JCINGD	Inguinal fold right	C11JCINGD	0	0.240168		0.150105
HS42	2	X06LFINGD	Inguinal fold left	06LFINGD	0	0.603969	5.54281	0.0172563	14.0281
HS42	2	X0413DPINGG	Inguinal fold right	0413DPINGG	0	21.115		1.53942
HS42	2	X01414DPPIF	Gluteal fold	01414DPPIF	0	0.0277162		8.95233
HS42	2	X13SNINGDL	Armpit right	13SNINGDL	2	0.4245		45.6034
HS44	2	X18TSPIFL	Gluteal fold	18TSPIFL	2	3.16615	1.14128	3.19417	1.0954
HS44	2	X88TSINGDPS	Inguinal fold right	88TSINGDPS	0	0.257685		0.0920302
HS44	2	X011CTAISD	Armpit right	011CTAISD	0	0		0
HS3	3	X014PFPIF	Gluteal fold	014PFPIF	0	8.09459	6.8031	1.04593	7.8087	0.073046	0.0272838
HS3	3	X219TG02ING	Buttock right	219TG02ING	1	0.564457		0.801165		0.0225734
HS3	3	X9TTAISGL	Armpit left	9TTAISGL	0	3.44311		0.278015		0
HS3	3	X215MDBIO	Inguinal fold right	215MDBIO	2	6.18418		29.2404		0.0407997
HS3	3	X110JAPIF	Inguinal fold left	110JAPIF	0	15.7291		7.67795		0
HS43	3	X23PFINGD	Inguinal fold left	23PFINGD	2	1.03114	6.28141	0.828953	0.554218	0	0.011363
HS43	3	X07BV05PIF	Gluteal fold	07BV05PIF	1	17.773		0.77352		0.034089
HS43	3	C14JCINGG	Inguinal fold right	210TJAisD	2	0.0401204		0.0601805		0
HS45	3	X07RSPIF	Gluteal fold	07RSPIF	1	0.0672797	4.67051	0.0672797	12.4905	0	0.0122392
HS45	3	X26LPAissG	Inguinal fold left	26LPAissG	3	13.8224		36.4295		0.0367175
HS45	3	X216BBBIO	Inguinal fold right	216BBBIO	2	0.121827		0.974619		0
HS48	3	X02TJINGG	Inguinal fold right	02TJINGG	0	1.03073	6.65667	1.31705	28.2939	0	0
HS48	3	X26RSAISD	Armpit right	26RSAISD	3	18.7618		44.5621		0
HS48	3	X26PFFESL	Gluteal fold	26PFFESL	3	5.48878		18.4495		0
HS48	3	X27LPIngD	Armpit left	27LPIngD	3	1.34541		48.8468		0
HS49	3	X04GQPING	Gluteal fold	04GQPING	0	0.0257334	3.73043	0.0257334	9.88855	0.0153822	0.0365384
HS49	3	X317ALINGG	Face	317ALINGG	2	1.47577		36.3436		0.0249501
HS49	3	X216309INGDL	Inguinal fold left	216309INGDL	2	5.11751		11.2206		0.160815
HS49	3	X313GSAISD	Armpit left	313GSAISD	3	1.24166		11.198		0.0180832
HS49	3	X218BBAISDL	Inguinal fold right	218BBAISDL	2	0		0.54335		0
HS49	3	X215CTPIFL	Armpit right	215CTPIFL	2	14.5219		0		0
HS50	3	X07BBINGG	Inguinal fold left	07BBINGG	3	0	0.861235	0	8.06311	0	0.0442497
HS50	3	X319CSAISG	Armpit left	319CSAISG	3	0		14.8334		0.0519346
HS50	3	X319TROFES	Inguinal fold right	319TROFES	3	3.73214		23.4286		0.0808146
HS50	3	X08LPPIF	Armpit right	08LPPIF	2	0.0792393		1.58479
HS50	3	F6RCINGG	Gluteal fold	F6RCINGG	2	0.494792		0.46875
HS52	3	X33BV02AIS	Armpit left	33BV02AIS	3	12.3913	6.19567	14.4812	9.84431
HS52	3	X322BNAISD	Gluteal fold	322BNAISD	0	0		5.20739
HS53	3	X22LPIngG	Armpit right	22LPIngG	0	0.107066	0.0535332	33.0032	18.1897
HS53	3	X08AGINGG	Inguinal fold right	08AGINGG	3	0		3.3761
HS54	3	X118BCINGG	Gluteal fold	118BCINGG	2	5.14801	1.73655	3.76448	5.96692
HS54	3	X322HUFES	Inguinal fold right	322HUFES	0	1.71674		11.1826
HS54	3	X317CSPIF	Armpit right	317CSPIF	0	0.0176429		8.85674
HS54	3	X117BBIngDL	Pubis	117BBIngDL	3	0.0638026		0.0638026
HS55	3	X32GSAISG	Inguinal fold right	32GSAISG	3	1.4831	4.42299	4.44931	12.9713
HS55	3	X319309INGGL	Inguinal fold left	319309INGGL	3	8.60136		4.42608
HS55	3	X104GCINGG	Gluteal fold	104GCINGG	2	7.3128		9.3163
HS55	3	X114ALPIF	Armpit right	114ALPIF	0	0.294695		33.6935
HS56	3	F8SZINGD	Gluteal fold	F8SZINGD	2	0.0940291	2.41832	0.164551	5.06349
HS56	3	X214GSPIF	Inguinal fold left	214GSPIF	2	0.910931		0.202429
HS56	3	X11GCAISD	Armpit right	11GCAISD	0	6.25		14.8235
