# Supplementary material for: A skin colonizer disrupts inflammatory and humoral immune defenses in hidradenitis suppurativa
Source: EMBO Mol Med. 2026 Mar 24;18(5):1744–70. doi: 10.1038/s44321-026-00407-7 (PMC13179376; doi:10.1038/s44321-026-00407-7)
Supplement: Supplementary file 2 — Source data Fig. 1 [file 44321_2026_407_MOESM2_ESM.zip › Figure 1/1B/Column content.csv]

column_ID	Bacteria	Experiment_ID	Ig_type
COL 1	Dermabacter hominis (18987)	manip 29	IgA
COL 2	Dermabacter hominis (18987)	manip 29	IgM
COL 3	Dermabacter hominis (18987)	manip 29	IgG
COL 4	Dermabacter hominis (18987)	manip 58	IgA
COL 5	Dermabacter hominis (18987)	manip 58	IgM
COL 6	Dermabacter hominis (18987)	manip 58	IgG
COL 7	Prevotella bivia (17861)	manip 31	IgA
COL 8	Prevotella bivia (17861)	manip 31	IgM
COL 9	Prevotella bivia (17861)	manip 31	IgG
COL 10	Prevotella bivia (17861)	manip 56	IgA
COL 11	Prevotella bivia (17861)	manip 56	IgM
COL 12	Prevotella bivia (17861)	manip 56	IgG
COL 13	Prevotella bivia (17861)	manip 62	IgA
COL 14	Prevotella bivia (17861)	manip 62	IgM
COL 15	Prevotella bivia (17861)	manip 62	IgG
COL 16	Porphyromonas asaccharolytica (17881)	manip 34	IgA
COL 17	Porphyromonas asaccharolytica (17881)	manip 34	IgM
COL 18	Porphyromonas asaccharolytica (17881)	manip 34	IgG
COL 19	Porphyromonas asaccharolytica (17881)	manip 57	IgA
COL 20	Porphyromonas asaccharolytica (17881)	manip 57	IgM
COL 21	Porphyromonas asaccharolytica (17881)	manip 57	IgG
COL 22	Parvimonas micra (17894)	manip 35	IgA
COL 23	Parvimonas micra (17894)	manip 35	IgM
COL 24	Parvimonas micra (17894)	manip 35	IgG
COL 25	Parvimonas micra (17894)	manip 55	IgA
COL 26	Parvimonas micra (17894)	manip 55	IgM
COL 27	Parvimonas micra (17894)	manip 55	IgG
COL 28	Parvimonas micra (17894)	manip65	IgA
COL 29	Parvimonas micra (17894)	manip65	IgM
COL 30	Parvimonas micra (17894)	manip65	IgG
COL 31	Fusobacterium nucleatum (17893)	manip 37	IgA
COL 32	Fusobacterium nucleatum (17893)	manip 37	IgM
COL 33	Fusobacterium nucleatum (17893)	manip 37	IgG
COL 34	Fusobacterium nucleatum (17893)	manip 61	IgA
COL 35	Fusobacterium nucleatum (17893)	manip 61	IgM
COL 36	Fusobacterium nucleatum (17893)	manip 61	IgG
COL 37	Fusobacterium nucleatum (17893)	manip 66	IgA
COL 38	Fusobacterium nucleatum (17893)	manip 66	IgM
COL 39	Fusobacterium nucleatum (17893)	manip 66	IgG
COL 40	Staphylococcus lugdunensis (17153)	manip 41	IgA
COL 41	Staphylococcus lugdunensis (17153)	manip 41	IgM
COL 42	Staphylococcus lugdunensis (17153)	manip 41	IgG
COL 43	Staphylococcus lugdunensis (17153)	manip 59	IgA
COL 44	Staphylococcus lugdunensis (17153)	manip 59	IgM
COL 45	Staphylococcus lugdunensis (17153)	manip 59	IgG
COL 46	Streptococcus anginosus (18001)	manip 42	IgA
COL 47	Streptococcus anginosus (18001)	manip 42	IgM
COL 48	Streptococcus anginosus (18001)	manip 42	IgG
COL 49	Streptococcus anginosus (18001)	manip 60	IgA
COL 50	Streptococcus anginosus (18001)	manip 60	IgM
COL 51	Streptococcus anginosus (18001)	manip 60	IgG
COL 52	Corynebacterium tuberculostearicum (88454)	manip 43	IgA
COL 53	Corynebacterium tuberculostearicum (88454)	manip 43	IgM
COL 54	Corynebacterium tuberculostearicum (88454)	manip 43	IgG
COL 55	Corynebacterium tuberculostearicum (88454)	manip 68	IgA
COL 56	Corynebacterium tuberculostearicum (88454)	manip 68	IgM
COL 57	Corynebacterium tuberculostearicum (88454)	manip 68	IgG
COL 58	Actinomyces radingae (18966)	manip 46	IgA
COL 59	Actinomyces radingae (18966)	manip 46	IgM
COL 60	Actinomyces radingae (18966)	manip 46	IgG
COL 61	Actinomyces radingae (18966)	manip 64	IgA
COL 62	Actinomyces radingae (18966)	manip 64	IgM
COL 63	Actinomyces radingae (18966)	manip 64	IgG
COL 64	Actinomyces turicensis (18968)	manip47	IgA
COL 65	Actinomyces turicensis (18968)	manip47	IgM
COL 66	Actinomyces turicensis (18968)	manip47	IgG
COL 67	Actinomyces turicensis (18968)	manip67	IgA
COL 68	Actinomyces turicensis (18968)	manip67	IgM
COL 69	Actinomyces turicensis (18968)	manip67	IgG
COL 70	Prevotella disiens (17869)	manip 50	IgA
COL 71	Prevotella disiens (17869)	manip 50	IgM
COL 72	Prevotella disiens (17869)	manip 50	IgG
COL 73	Prevotella disiens (17869)	manip 69	IgA
COL 74	Prevotella disiens (17869)	manip 69	IgM
COL 75	Prevotella disiens (17869)	manip 69	IgG
COL 76	Lactobacillus reuteri	manip 54	IgA
COL 77	Lactobacillus reuteri	manip 54	IgM
COL 78	Lactobacillus reuteri	manip 54	IgG
COL 79	Lactobacillus reuteri	manip 70	IgA
COL 80	Lactobacillus reuteri	manip 70	IgM
COL 81	Lactobacillus reuteri	manip 70	IgG
COL 82	Cutibacterium acnes	manip 63	IgA
COL 83	Cutibacterium acnes	manip 63	IgM
COL 84	Cutibacterium acnes	manip 63	IgG
