# Supplementary material for: A skin colonizer disrupts inflammatory and humoral immune defenses in hidradenitis suppurativa
Source: EMBO Mol Med. 2026 Mar 24;18(5):1744–70. doi: 10.1038/s44321-026-00407-7 (PMC13179376; doi:10.1038/s44321-026-00407-7)
Supplement: Supplementary file 2 — Source data Fig. 1 [file 44321_2026_407_MOESM2_ESM.zip › Figure 1/1B/Serological data.csv]

Patient_ID	group	Hurley's stage	age	genre	ELISA IgA (g/L)	ELISA IgM (g/L)	ELISA IgG (g/L)	COL 1	COL 2	COL 3	COL 4	COL 5	COL 6	COL 7	COL 8	COL 9	COL 10	COL 11	COL 12	COL 13	COL 14	COL 15	COL 16	COL 17	COL 18	COL 19	COL 20	COL 21	COL 22	COL 23	COL 24	COL 25	COL 26	COL 27	COL 28	COL 29	COL 30	COL 31	COL 32	COL 33	COL 34	COL 35	COL 36	COL 37	COL 38	COL 39	COL 40	COL 41	COL 42
HS1	Verneuil	2	32	F	1.026180643	1.311669655		0.758024691	0.328494261	0.814323607	0.952890792	2.555436529	0.217639168	6.030643073	1.776095585	4.425782886	4.510510511	1.267412141	7.824718507	5.594907407	2.23767163	4.847094939	3.279314888	2.426625588	3.750087535	2.918465228	1.551850617	2.498065933	1.136731531	1.578937237	2.328170878				0.83515499	1.189291316	0.894170628	1.060267857	1.138260937	0.583040689	0.971167708	1.210015175	0.65774883	0.574885546	0.990757856	0.223625923	5.126824358	2.992245963	4.205211191
HS2	Verneuil	1	22	F	0.791682215	1.566974436		0.883950617	1.153274814	0.669761273	1.329764454	0.792179968	2.73138833	2.677168753	1.168214739	3.348646313				2.643518519	1.588860955	4.538350108	1.096280531	1.27971461	1.506127451	0.800959233	0.560186729	1.156874294	0.569829516	0.68465032	1.060716166				0.340619961	0.583986882	2.830497873	0.631696429	0.815137721	0.452872594	0.505045651	0.655235205	0.535960067	0.480052322	0.793648126	0.195734208	0.20734776	0.441012433	0.569912359
HS3	Verneuil	2	38	M	3.195098301	1.018104065		0.733333333	0.881836597	0.51061008	2.162740899	0.455008034	0.133579253	10.29391454	1.132452228	1.484080436				9.31404321	2.032923999	1.73735486	6.729198338	1.293821956	4.477941176	8.479616307	0.763587863	5.106349787	1.184604787	0.635740106	0.63572672	7.703006558	0.61439167	1.675722347	0.614764379	0.547625838	0.688016012	4.544642857	0.820461384	1.730533315	6.266698703	1.336874052	2.244319947	1.71942446	1.04469837	0.593437244	0.114745848	2.261972682	4.822601691
HS4	Verneuil	2	20	M	2.725271494	0.90993906		0.511111111	2.143821742	0.643236074	1.916488223	0.66925549	0.289850212	10.19033233	0.939727485	2.74565354				9.040123457	1.124975827	2.472458025	3.043174217	0.92459867	1.572041317	1.652278177	0.507169056	0.722863374	1.953676597	0.631462244	0.631358002				1.442573016	0.497718523	0.798098574	0.794642857	1.64570635	0.569742941	1.384430562	0.365705615	0.800441241	0.574885546	0.730969585	0.256111567	0.37845999	0.65407003	1.493789107
HS5	Verneuil	1	43	F	0.947720976	1.96463531		1.407407407	0.696826469	3.457559682	0.91006424	1.819228709	1.290632685	4.060854553	3.949506936	3.666239003				4.788580247	6.328031329	2.230438405	2.097598054	4.713799254	1.886116947	1.800959233	3.18972991	1.853456647	0.789908731	2.971737596	0.75811723				0.973123096	2.808427207	0.838128596	1.165178571	3.420955173	1.090883551	1.360403652	3.212139605	0.815710908	0.610856769	3.568475886	0.386054143	0.358329139	1.334594886	1.890998572
HS6	Verneuil	1	32	F	0.777979084	3.506979324		1.07654321	0.47501688	0.381962865	0.505353319	0.761381896	0.52794545	1.19939577	3.074307459	1.423570381				1.470679012	3.348191839	1.847537772	0.842910712	3.802983623	1.15607493	0.846522782	2.063021007	0.822750354	0.436542104	1.633907755	0.375937424				0.467837305	1.532582347	0.795721791	0.727678571	1.349664378	0.345039097	0.533877943	0.904704097	0.450871161	0.551994768	0.922534028	0.258736669	4.865123301	1.191017156	0.511553597
HS7	Verneuil	1	35	F	1.023036291	3.373419631		0.871604938	0.507765024	0.352785146	0.503211991	0.930101768	0.489157165	1.0871817	1.883955972	1.389440197				1.300925926	2.118980855	1.46527512	1.255396777	3.325766175	1.646358543	1.112709832	1.585861954	1.109039971	0.377647667	1.367753481	0.413719007				0.45529475	1.271994867	0.452464348	0.698660714	1.327212406	0.333333333	0.461797213	1.093171472	0.24488861	0.630477436	1.465467989	0.247579984	2.036738802	1.810458504	0.426070339
HS8	Verneuil	1	35	F	0.829915863	1.665148075		0.634567901	1.618501013	0.948275862	0.867237687	0.850830209	0.499664655	4.087613293	0.946233479	1.51004137				3.372685185	1.159785341	1.872981919	2.181716834	1.837035836	1.989408263	1.273381295	0.842614205	1.026185511	1.480799036	1.114860577	1.038872577				1.041211252	0.84813917	0.649987491	1.631696429	0.83959571	2.607201386	1.235463719	0.498634294	1.443399555	1.781556573	0.786254411	0.798851518	0.380976346	0.390424373	0.298975639
HS9	Verneuil	1	23	F	0.915668829	2.283400202		0.738271605	0.831195138	0.50795756	0.7751606	1.485538297	1.152246814	0.923176521	1.923564794	0.841419669				1.088734568	1.768226649	1.144221026	1.40437823	2.134749473	1.937062325	0.896882494	0.69423141	0.548638194	0.383502669	1.353850432	1.181171348				0.369288658	1.023171253	1.687015261	0.470982143	1.354216496	0.614365313	0.381547333	1.361456753	0.236148042	0.444081099	1.319106033	0.33388023	5.217413186	2.071585253	2.457736132
HS10	Verneuil	1	29	F	0.964889503	2.018435005		0.632098765	0.929777178	0.812997347	1.466809422	0.880557043	2.069304717	1.455761761	1.278121036	1.120902283				1.49382716	1.356072326	1.397198892	1.147967974	2.06729366	1.646358543	0.865707434	0.857952651	0.753028446	0.771999311	1.260236566	0.835193556				0.60043003	0.931199201	1.235051288	0.609375	1.5751871	1.870768366	0.461797213	1.112898331	0.585612814	0.653368215	1.593177617	0.598359311	0.365878208	0.913727416	0.42298801
HS11	Verneuil	1	46	F	0.903515929	2.417849731		0.925925926	0.708305199	0.980106101	1.349036403	2.436261382	1.570422535	3.536901165	5.957649658	1.552550272				3.422839506	5.720073487	2.215201939	2.211107733	5.738608724	2.049982493	1.601918465	2.757919306	1.070199456	0.735491648	3.217286838	0.747710099				0.876366243	3.355625267	1.133725294	0.600446429	1.929017823	2.480872782	0.500240269	1.656449165	1.097357294	0.617396991	2.052092085	0.538966366	11.60895823	4.244982651	6.822108519
HS12	Verneuil	1	31	F	1.568800809	2.185475126		0.716049383	1.543889264	1.893899204	5.743040685	2.093465453	0.399619942	5.183858438	2.156962232	2.347625157				4.499228395	2.363372655	3.050092695	2.579000709	3.176585049	1.209821429	1.851318945	1.367455819	0.772289521	3.253831583	2.588869005	0.986229763				2.094785881	2.276914302	0.960220165	6.372767857	1.685055165	3.237533361	5.646804421	1.447040971	2.538603299	3.593198169	1.419425307	1.031501231	0.318067438	2.607063017	4.7764695
HS13	Verneuil	1	34	F	0.728227756	1.529434194		1.266666667	0.876097232	3.769230769	0.824411135	0.678628816	0.224681422	2.841173932	0.588117353	2.2282677				2.554783951	0.589537807	2.50668378	1.025336982	0.771201557	5.013305322	0.78177458	0.354784928	0.586921571	1.017565008	0.986524737	0.406698701				0.761691453	0.806074433	0.592819615	0.727678571	0.459918216	0.19384745	0.471407977	0.442792109	1.809081766	0.718770438	0.337422282	0.25709598	0.843985908	0.763642508	2.234267279
HS14	Verneuil	1	29	M	1.023872182	4.271716275		1.04691358	2.19547603	1.557029178	0.704496788	3.729244778	0.869662419	1.654294346	2.918081755	1.796279326				1.856481481	2.985350996	2.170092995	1.309111179	3.802983623	5.387517507	1.258992806	2.005001667	2.288661435	0.90115378	2.553434053	0.499603922				0.786776563	2.173534864	0.795721791	0.734375	2.201990587	0.547267875	0.577126382	5.205766313	4.391814405	0.88881622	2.969752983	0.483182937	0.831404127	1.379515404	0.162736697
HS15	Verneuil	1	21	M	1.135047492	1.803016145		2.002469136	2.03713707	0.919098143	0.586723769	0.572844135	0.641403979	3.832110488	1.238962314	2.615050272				3.156635802	1.335283311	3.21202705	1.343569474	1.215826172	6.138567927	1	0.511837279	0.760191656	0.634578956	0.760083276	1.15682796				0.521591113	0.662412662	1.123092319	1.024553571	0.861970527	0.445380906	0.778952427	0.461305008	0.659433759	0.712230216	0.509494203	0.227235439	0.73326623	0.525395836	1.510536428
HS16	Verneuil	1	29	F	0.791811753	0.893857447		0.997530864	0.534436192	0.534482759	0.498929336	1.44108195	1.764475743	1.605955978	0.943000941	1.205422602				1.420524691	0.973167666	1.505693034	1.11148272	1.453380898	1.308123249	0.741007194	0.732577526	1.23885325	0.22369554	0.934406126	1.338478396				0.267156424	0.68308855	1.041406055	0.479910714	0.559061801	0.052301353	0.461797213	0.545068285	1.205613972	0.532374101	0.862039993	0.315176374	2.693507801	1.899249995	2.057444338
HS17	Verneuil	1	22	M	0.845958166	2.933965158		0.498765432	3.143146523	0.921750663	1.719486081	6.399571505	1.273418288	2.214501511	3.04239126	1.468710725				0.104552469	-0.019386966	0.005051301	1.758082497	3.244689476	4.139705882	1.282973621	1.6978993	0.7389408	1.26416394	1.932716371	0.96259315				0.069342412	-0.016255525	0.003164874	0.488839286	0.534449502	0.041204289	0.456991831	0.034597876	0.004365019	0.271746239	0.124684927	0.044134537	1.397584298	9.090101323	11.48885738
HS18	Verneuil	1	44	F	1.02812212	1.408799633		0.758024691	0.470290344	0.603448276	0.689507495	0.585698982	0.757880617	1.95986189	1.304963378	2.793870444				2.207561728	1.377103075	1.713824653	1.467213945	1.904005189	1.312412465	1.050359712	0.842614205	1.187357731	0.592905115	1	0.739997249				0.485755241	0.720162555	0.558919189	0.662946429	1.386312785	0.684880835	0.59634791	1.143247344	0.531958361	0.610856769	1.003192741	0.214766202	1.546049321	0.843407914	1.986653515
HS19	Verneuil	1	30	F	0.987888861	3.065370662		0.698765432	1.03713707	0.74005305	0.993576017	0.927423674	1.067851554	1.953819594	2.068947175	1.68742145				2.12654321	2.209147167	1.667664918	3.804297152	3.385114318	2.391369048	4.32853717	1.651217072	1.682972255	1.110556225	1.867550283	0.517069307				0.924744669	1.622415514	0.623342507	0.683035714	1.673713448	1.240717329	0.364728496	1.143247344	2.156808955	0.532374101	1.327507982	0.547826087	0.544539507	0.970612745	1.382311541
HS20	Verneuil	1	52	F	0.914434097	2.154148886		0.595061728	4.589128967	0.940318302	0.796573876	1.593465453	0.405656159	3.403970652	2.328164	1.932250209				3.322530864	2.595436086	2.104155877	2.043883653	3.165396465	1.572041317	1.273381295	1.640880293	0.578007354	1.606509385	2.441639276	0.838091805				1.166636803	1.875873378	0.614210658	1.116071429	2.804876167	2.731188837	1.466122057	4.296813354	0.798282426	1.591890124	3.090741052	0.375553733	7.039255159	3.530452543	10.11598804
HS21	Verneuil	1	41	F	1.169915958	1.619910115		0.955555556	0.617825793	0.424403183	0.578158458	0.343867167	1.064386318	3.503236944	1.024469086	1.596250524				3.175925926	1.275091858	1.958133495	2.889125367	1.411869629	2.141018908	1.717026379	0.791597199	1.105458366	0.979679697	0.849847066	0.734902783				0.733022756	0.720162555	0.491743808	1.428571429	0.923694159	1.686285527	1.567035079	0.770561457	0.386685903	1.673642904	0.987565115	0.348318294	3.279818822	0.863349265	2.234267279
HS22	Verneuil	1	25	F	0.204091166	3.516576438		0.743209877	0.845037137	1.094164456	0.70235546	2.279325121	2.026492287	2.702201122	2.918081755	1.777662861				3.091049383	3.392428931	1.633889502	2.936758893	4.882438787	3.612307423	1.822541966	2.17705902	0.990369462	0.418977097	2.606764725	0.620566653				0.779609389	2.445886211	1.279084313	1.683035714	3.065658514	3.131057733	1.913022585	4.712898331	2.11763436	1.837148463	3.778020501	0.882198523	3.762959235	4.811526941	4.85363047
HS23	Verneuil	1	42	F	1.039621992	4.909974313		0.851851852	1.322754895	0.379310345	1.167023555	0.592126406	1.549183993	1.877859301	3.949506936	1.705095308				2.292438272	4.276203829	2.133202735	1.288841593	5.237879034	1.257965686	1.059952038	2.464821607	0.702726795	0.372137076	1.873967075	1.252991931				0.5251747	1.431341794	1.038153615	0.488839286	1.09736903	3.183827317	0.514656415	0.389377845	2.104786778	0.509483322	0.900016804	1.270385562	0.914443885	1.047859243	0.529020128
HS24	Verneuil	1	21	F	0.249747131	2.584986605		0.787654321	0.281904119	0.74403183	0.646680942	2.009908945	1.053878829	3.795856711	1.800892017	2.464822476				3.808641975	2.17409592	3.071221094	2.142191142	2.970163775	1.396533613	1.434052758	1.682227409	1.063275019	1.882727742	1.714117655	2.257019121				1.508869378	1.574290603	0.83299975	3.196428571	1.453051462	3.868193098	2.701105238	1.328983308	1.248000463	2.572923479	1.428499412	1.008531583	1.075490689	1.931575975	1.890998572
HS25	Verneuil	1	22	F	0.665844062	1.383416672		0.380246914	2.173193788	1.579575597	0.646680942	1.454204606	0.270288397	2.744497195	1.168214739	0.638824885				2.813271605	1.17380584	1.460283864	4.049559137	1.528944381	3.409488796	1.896882494	0.736912304	0.825376864	1.428448424	1.165268044	1.439822215				0.469629099	1.103022957	0.545909432	1.109375	1.948769385	1.018776045	0.956751562	2.981790592	4.308357774	0.928057554	2.191060326	0.520590648	1.500754907	0.772038867	2.502327158
HS26	Verneuil	1	43	M	1.082487049	0.955011633		1.019753086	2.15833896	1.616710875	0.843683084	0.414568827	1.413480885	2.530427277	1.269323622	0.982862903				2.759259259	1.416022046	2.253518273	2.600283774	1.539970812	3.352153361	1.549160671	0.955651884	0.905286449	1.611331152	0.596383781	0.662593624				1.410320731	0.619278483	0.948336252	0.995535714	0.64655505	1.338717985	0.456991831	0.123520486	4.093845271	0.980379333	0.282977651	0.485808039	0.690488173	0.547436277	2.902927185
HS27	Verneuil	1	26	F	0.589887759	2.016444473		0.538271605	1.696826469	0.769230769	0.468950749	2.067220139	0.471719204	4.060854553	0.610786039	1.287429305				1.829475309	1.847998453	1.81004706	0.799331104	2.409437328	3.661764706	0.79616307	1.206402134	0.943808599	0.028069571	1.317417313	2.532139249				0.297616915	1.090189648	1.130222667	0.520089286	1.975310547	0.948916046	0.538683325	1.996661608	0.680495369	0.473512099	1.941354394	0.402132896	0.343231002	1.231319677	0.131810663
HS28	Verneuil	1	40	F	0.2280894	0.6110941		0.6	1.262322755	0.789124668	0.815845824	0.552758436	2.1277666	1.889080708	1.657146364	0.796253142				3.974537037	0.650212725	2.630301802	3.1982365	0.774120318	1.71875	2.129496403	0.580526842	1.728259658	1.906147753	0.404165211	1.218658837				0.688227916	0.405033509	0.634600951	1.399553571	1.054471106	2.090508967	1.04805382	0.589074355	3.395178997	1.41530412	1.028398588	1.496144381	0.1006543	0.464102419	4.165346402
HS29	Verneuil	1	30	M	1.387433943	1.01769481		0.908641975	0.415597569	0.916445623	0.86509636	0.368505624	0.589760787	1.810530859	1.140308523	0.356069334				2.766975309	1.09790176	0.922616769	2.600283774	1.917626074	4.00087535	1.673860911	1.118039346	0.804683147	1.630962631	0.810490742	0.510011052				0.956996954	0.824254955	0.527145359	0.886160714	0.760898079	0.495387929	0.639596348	0.370257967	0.897482611	0.646827992	0.700722568	0.443150123	0.353296427	2.148621843	0.987156962
HS30	Verneuil	1	29	M	0.529510865	1.736475733		0.550617284	1.702565834	0.814323607	0.586723769	1.623192287	3.905432596	20.91109193	1.264945374	2.578890867				13.48070988	1.483465481	5.845346123	1.157089288	1.910815632	1.630164566	0.892086331	0.944314772	0.779611913	0.312209402	1.243196418	0.460090979				0.435585021	1.168615428	0.491743808	0.441964286	1.079237713	0.92306972	0.461797213	0.899241275	0.304966854	0.437540876	1.054444631	0.634782609	2.894816306	0.968303747	1.553483546
HS31	Verneuil	2	25	M	0.586791515	4.346062621		0.619753086	0.553679946	1.466843501	0.719486081	3.778253883	0.875251509	1.313336211	4.018863292	0.348895057				1.798611111	5.224279636	1.224231234	0.496300801	4.534944057	5.030462185	0.877697842	2.156385462	0.662214864	0.185465817	3.162173724	0.494480995				0.507256764	3.158134892	0.495996998	0.314732143	2.776251832	1.492157138	0.466602595	3.780273141	1.353466478	0.431000654	2.679213578	1.162100082	0.627579265	3.837129537	1.790206413
HS32	Verneuil	2	49	M	1.190878766	0.796120072		0.77037037	0.375759622	0.643236074	0.713062099	0.803695769	0.727252403	7.763918861	0.748434879	1.201259426				8.449845679	0.892670663	3.537959815	2.685416033	0.931571266	6.096463585	1.805755396	0.510170057	1.153133506	0.819872568	0.445375275	5.216932221				0.609388998	0.415727934	1.200275206	1.214285714	1.395648484	2.063304771	0.956751562	1.641274659	2.314244494	0.950948332	1.498739708	2.498605414	0.745848012	0.195838765	0.213595126
HS33	Verneuil	2	31	M	0.650827274	0.920601067		0.390123457	1.405131668	3.554376658	2.561027837	0.893144081	0.933825173	5.609408718	1.291460371	2.182250209				5.760802469	1.407319667	4.569911358	3.94719773	1.229284904	6.309786415	2.501199041	0.61087029	1.19515767	1.260375409	1.489743827	0.450717921				0.518007526	1.341152146	0.306354766	1.553571429	1.34511226	1.459053238	1.35559827	1.357511381	0.696765463	1.402223676	1.302470173	0.909433962	1.749874182	1.328297617	2.399582858
HS34	Verneuil	2	24	M	0.2058906	1.3142488		0.6	2.91458474	1.091511936	0.914346895	1.824852705	2.617818019	3.857142857	2.149474201	3.917299434				3.453703704	2.118980855	7.026547477	1.0942536	1.691422085	5.480742297	0.940047962	0.754584862	1.04958533	1.521439642	0.770421441	0.508260719				1.198889088	0.704477399	0.395046285	0.544642857	1.52303063	1.399728426	0.347429121	0.608194234	0.241571407	0.42119032	1.77818854	0.592124692	10.6955209	1.303318451	9.751245775
HS35	Verneuil	2	33	F	1.030331563	1.454137125		0.743209877	0.703578663	0.627320955	0.895074946	2.041510445	0.939973172	1.751834268	1.432791849	0.329335987				1.979938272	1.549700251	1.667664918	2.119894598	2.435219718	5.205882353	1.424460432	1.274424808	1.450167937	0.796796969	1.434773309	0.39707424				0.704354058	1.32546699	0.392794596	0.834821429	1.955404676	5.445849136	0.961556944	1.745978756	2.111210569	0.970568999	2.205511679	2.585890074	1.43029693	1.154492996	1.874662228
HS36	Verneuil	2	41	F	0.242644267	2.320287485		0.938271605	0.796421337	0.773209549	1.584582441	2.272094269	0.748267382	22.47604661	1.99840419	3.134164223				20.21682099	2.195126668	4.983359978	2.728995642	3.165396465	1.526085434	2.199040767	1.876958986	1.275863167	1.377819873	2.098768689	0.798469763				0.475004479	1.67695708	0.351388541	0.946428571	1.33168737	5.596197968	0.678039404	0.918057663	1.202191461	0.774362328	1.253738867	2.545529122	0.56970307	2.086698699	2.594386051
HS37	Verneuil	2	41	M	1.630679967	1.44631753		0.738271605	0.876097232	1.706896552	0.970021413	0.848419925	0.377487145	2.905049633	0.993125742	0.530778697				4.317901235	1.058741056	2.207621235	3.371541502	1.631587482	2.473126751	2.374100719	0.808269423	2.849938715	1.005855003	0.640017967	0.843912018				0.783192976	0.547625838	1.389917438	1.089285714	1.274978783	3.02818748	0.932724652	0.907132018	0.728831765	1.088293002	1.115610822	1.315340443	0.609964771	2.523099432	18.44875628
HS38	Verneuil	2	29	F	0.786902648	1.040002312		0.802469136	1.685347738	0.835543767	0.785867238	1.731387252	0.637379835	3.05524385	1.473014444	0.76663961				3.372685185	1.90770644	2.472458025	1.735785953	1.772174477	1.419642857	1.287769784	0.96432144	1.421833463	0.982779404	1.00677328	0.768671407				0.688227916	0.882361329	1.812359269	1.049107143	1.279299437	2.416116496	0.995194618	1.235811836	0.549650114	1.179856115	1.335909931	0.705004102	0.997483644	0.98782528	0.736049893
HS39	Verneuil	2	29	F	0.530650806	1.743674295		0.659259259	1.372383525	0.803713528	0.715203426	4.365559721	1.839034205	1.838152784	1.721551618	1.296384059				1.736882716	1.938164765	3.513603987	0.816560251	2.980703746	1.782563025	0.836930456	1.359119707	1.123525573	0.584639229	2.157232794	0.685855505				0.598638237	1.910452018	1.057918439	0.714285714	1.453051462	2.659596385	0.774147045	1.581487102	0.983361328	0.823413996	1.401445135	1.1292863	0.499245093	1.638543064	0.531588735
HS40	Verneuil	2	25	M	1.076141719	1.712665499		0.792592593	0.786293045	1.116710875	0.516059957	2.638189609	0.380840599	2.99827363	3.272924424	1.053231043				2.69367284	3.229259331	2.498052284	1.561467518	2.56850981	0.81320028	1.220623501	1.713904635	0.670571943	0.455829172	2.890814719	2.460987492				0.682852535	2.319692001	1.354766075	1.390625	1.33168737	8.180081472	1.518981259	1.382397572	2.795186369	1.693263571	1.286002353	2.241673503	7.753900352	2.418354859	4.061369171
HS41	Verneuil	2	43	M	0.13505854	1.890570088		0.89382716	1.016542876	0.782493369	1.518201285	1.923942153	1.129555108	2.805783341	2.068947175	0.649900503				2.801697531	2.512763489	1.828698596	2.081382386	3.044592184	2.002713585	1.772182254	1.367455819	1.230734945	0.634578956	1.273212745	1.475293738				0.64522487	1.210323685	1.575931949	1.59375	1.748784816	4.917966006	1.33157136	1.258573596	0.45308263	1.742315239	1.743908587	1.277932732	0.471565174	0.492650038	0.37521191
HS42	Verneuil	2	23	M	0.161016301	1.211765698		0.627160494	2.107697502	1.855437666	0.743040685	0.629351901	1.413480885	3.795856711	1.269323622	3.0163385				3.650462963	1.535196287	4.368759992	1.925306577	1.60239987	1.205882353	1.304556355	0.798599533	0.769822193	0.911486137	0.829955011	0.535160827				0.793943738	0.777199487	1.015761821	1.399553571	1.381683512	12.49538793	1.475732821	1.373899848	3.35258189	1.843688685	1.830952781	3.459064807	2.019124308	1.522883226	3.898211222
HS43	Verneuil	2	53	M	4.770325916	1.029956679		0.644444444	1.749155976	0.364721485	2.721627409	0.557311194	0.709143751	3.845058265	0.68664839	0.774599393				14.73070988	0.884693483	2.722358575	3.068511199	1.265769418	2.592436975	10.09592326	0.952984328	5.036787062	0.817461684	0.576634321	0.353529364				0.849489339	0.640310851	0.601576182	5.296875	0.634133169	3.740132041	2.225372417	0.393930197	1.138638051	3.753433617	0.599563099	1.29630845	1.294413689	0.970612745	2.156489844
HS44	Verneuil	2	27	M	0.922658904	1.206610018		1.474074074	1.149561107	1.23872679	0.659528908	0.620782003	0.769953052	1.267587397	1.260567126	0.274376833				1.455246914	1.697157223	0.957292863	1.493564407	1.265769418	0.81320028	0.980815348	0.669889963	0.597905159	0.909075254	0.956864898	0.471276036				0.752732485	0.852773421	0.807980986	0.428571429	1.419257773	0.78807885	0.283998078	0.295295903	0.203344584	0.568345324	1.101663586	0.592124692	1.31454454	1.498113968	2.322113656
HS45	Verneuil	3	19	F	2.033010438	1.343816903		0.82962963	0.411883862	0.863395225	2.398286938	2.613015533	1.681645428	2.334484247	1.226154916	0.672627775				3.118055556	1.270982402	1.1795351	2.10367893	1.596562348	1.491334034	3.529976019	0.683894632	2.168956241	2.040123988	1.157354	3.808127428				1.397778176	0.997148153	1.17388041	3.127232143	0.86474809	1.395280236	1.37962518	0.339301973	0.325291308	2.677567037	0.715678037	0.659064807	0.218671364	0.913727416	0.111981013
HS46	Verneuil	1	33	M	0.713188256	1.062075468		0.871604938	0.382849426	0.612732095	1.17987152	0.355382967	0.779901632	2.684937419	0.90474242	1.038764663				2.520061728	1.128360085	2.50668378	2.497922367	0.959785958	1.651785714	3.028776978	0.413137713	2.351060951	0.422765628	0.51959617	0.39707424				0.358537896	0.474190789	1.022141606	0.662946429	0.72455829	1.165004448	0.339259971	0.06676783	0.176912263	0.473512099	0.815661233	0.501558655	7.897332662	0.357888484	2.081691993
HS47	Verneuil	1	34	M	0.780670421	3.649645393		0.87654321	0.479405807	0.5	0.57173448	0.68612748	1.31690141	1.615451014	1.535537461	0.801764767				1.841049383	1.847998453	1.785466063	1.61416844	1.691422085	1.19415266	1.22541966	0.95565188	1.2148167	0.453073876	0.799653493	1.222899482				0.390790181	0.730500499	2.61295972	0.678571429	0.847851246	1.40867163	0.476213359	0.522306525	0.330556711	0.509483322	0.748949756	1.273995078	2.640664318	3.80606301	12.08282218
HS48	Verneuil	3	22	M							4.7978022	0.96548004	1.11872464				6.97957958	1.200447284	5.586715031	5.721539722	1.299100557	2.870273415				2.61411411	0.87664101	1.05994235				4.806319734	0.938810441	2.512691792	0.64522487	1.235277342	0.521140856				1.004262575	0.453598775	0.470691958	1.292899408	0.965707529	1.454323995
HS49	Verneuil	3	20	M							1.07032967	1.4180151	0.96143411				8.98978979	2.319808307	12.51881659	7.805896806	2.589254271	5.875509017				1.86086086	1.0946884	2.56055999				6.627288987	1.824917986	6.389350218	0.799319118	1.210323685	0.608831624				0.78687127	0.423583461	0.408495859	1.183431953	0.832282223	1.31546894
HS50	Verneuil	3	40	F							0.55164835	0.51699029	0.49976457				2.771171171	0.976677316	2.054107156	2.371826372	1.052586494	1.271122061				2.43143143	1.15919722	3.30172305				2.223064475	0.867066039	1.740643932	0.561010572	1.356837302	0.400675507				0.654731458	0.933843798	0.156772642	0.851258581	1.242653061	0.840871022
HS51	Verneuil	3	37	M							1.59137577	0.47698745	1.04349448				1.763295029	0.243162099	0.674734323	1.570244465	0.309936039	0.89800233				4.01102743	0.45826728	6.08018728				1.604670291	0.209308687	1.048736902	0.937233804	0.307257304	1.364084652				1.157096425	2.582791034	3.138391105	1.639053254	1.235120221	2.405602923
HS52	Verneuil	3	20	M							0.64835165	0.57793959	1.20774008				1.431231231	0.811629393	1.773218469	1.217035217	0.779184314	1.55880642				1.07007007	0.42470198	0.92865514				1.107316242	0.645200399	1.537141186	0.776025802	0.569371168	1.061295972				0.616368286	0.369984686	0.394496393	0.831360947	0.69156484	1.834957369
HS53	Verneuil	3	33	F							1.57802198	2.54989213	0.57588735				15.95795796	2.831821086	7.636590342	9.832923833	2.901204017	4.608869726				8.56006006	2.39052362	3.71981503				11.4939954	2.268649265	4.832364542	0.729439169	2.207400542	0.534901176				1.511508951	2.714548239	8.86411969	3.168639053	3.604256996	18.63093788
HS54	Verneuil	3	36	F							0.78681319	2.54989213	0.83889773				13.72612613	2.425750799	10.15778735	9.886158886	2.665873507	6.125517572				4.33583584	3.95005281	4.90765552				11.16352951	1.913707032	5.955281484	0.725855581	1.656994154	0.431073305				0.688832055	1.925574273	0.332246861	0.819526627	3.803705164	1.725334957
HS55	Verneuil	3	33	M							1.97582418	2.47761597	0.56007982				13.0996997	2.510543131	4.076097635	9.677313677	2.589254271	2.25589433				4.40590591	2.76776822	2.45896681				9.717315391	2.104835259	4.105771227	0.559218778	2.160345073	0.568801601				1.110826939	1.381623277	0.349185146	3.275147929	2.142491131	2.264311815
HS56	Verneuil	3	47	M							0.55604396	0.83764833	2.77548824				12.37897898	1.020447284	3.870059699	11.18427518	1.681958787	1.786914417				10.66966967	1.10110155	3.06393323				10.26326548	0.983525888	2.886972276	0.958788748	0.779338372	0.642231674				1.848252344	0.282388974	0.316270371	2.937869822	0.47575877	1.739951279
HS57	Verneuil	3	58	M							1.37362637	0.10598706	0.67981345				19.33693694	0.171565495	20.62963803	18.72317772	0.586208538	9.796016836				5.37187187	0.25569639	3.51037312				17.15961162	0.143417487	11.324523	0.94982978	0.265293027	0.66174631				0.650468883	0.252986217	0.227090569	0.786982249	0.709105242	0.918392205
C1	Control	sain	54	F	1.535851396	2.044642052		0.745679012	1.419311276	1.716180371	0.503211991	2.840117836	0.405656159	1.468709538	2.360693973	0.859028069				1.613425926	2.348143493	1.515975772	1.364852539	2.505432139	1.308123249	1.023980815	1.159386462	1.042820076	1.256586878	1.617224096	0.891967915				0.878158036	1.257022672	0.9109332	0.723214286	1.322814598	1.775998502	0.702066314	1.064036419	0.56228708	0.761281884	0.888926231	0.30073831	3.596879718	2.382460427	2.287899804
C2	Control	sain	49	H	2.043639614	1.192725867		1.101234568	0.220796759	0.733421751	0.503211991	2.867702196	2.314218645	1.481657315	0.959409141	0.541801948				2.176697531	1.181057822	1.589981461	3.270193575	0.825847251	1.4669993	3.585131894	0.545181727	1.417137581	4.066988118	0.423558182	0.95264139				2.972764738	0.413232568	1.947585689	1.194196429	0.437157627	0.863042562	0.908697741	0.31047041	0.145741079	0.921517332	0.398756512	0.223625923	0.193256165	0.527285016	0.643169045
C3	Control	sain	31	H	0.835246675	2.440517307		0.612345679	0.481093856	1.927055703	0.159743041	5.579807177	0.918846412	1.080276219	2.703261181	0.554959154				1.374228395	3.229259331	1.215975021	0.486166008	4.440246473	1.249737395	0.990407674	4.396798933	0.674790277	1.157051834	2.579956794	0.585261151				0.962372335	2.319692001	1.09169377	0.892857143	2.224596868	2.104228122	1.235463719	2.337784522	0.286643253	1.392413342	2.592001344	0.217719442	0.310518369	2.777509094	1.312239928
C4	Control	sain	28	F	1.468865992	2.498266659		0.286419753	2.568197164	1.01193634	0.584582441	1.59828602	1.103733512	2.753129046	1.807152502	0.670323628				2.948302469	1.913749758	1.63948121	2.176649438	2.79665964	2.199142157	1.419664269	2.050016672	0.704955349	1.44566902	2.120514484	2.257019121				1.125425551	1.622415514	1.009382037	0.428571429	1.050999151	2.0836728	0.452186449	0.811836115	0.456399834	0.437540876	1.214753823	0.462838392	0.238550579	1.126994922	0.17927853
C5	Control	sain	38	F	0.474579571	1.579507918		0.29382716	1.910195814	1.421750663	0.65738758	1.70487413	1.647440197	0.533016832	1.247555137	0.397020318				0.799382716	1.681202862	1.2620597	0.458802067	1.655261878	1.253851541	0.541966427	0.873624542	0.762579392	0.815050801	1.073935704	0.901279309				0.790360151	1.185726508	1.947585689	0.486607143	1.274978783	9.321252985	0.615569438	0.907132018	1.71914869	0.64028777	1.015627626	1.568662838	0.438852542	0.640425947	0.117426461
C6	Control	sain	20	H	1.515805688	3.277511416		-0.015333333	4.095543552	1.171087533	0.605995717	1.117836101	0.769953052	1.372032801	1.807152502	0.458171868				1.798611111	2.112212338	1.401964979	1.509780075	1.740716718	1.009628852	1.079136691	0.876292097	0.71609812	1.696745307	1.335455628	0.669485857				1.578749328	1.345073435	1.506254691	0.504464286	1.00663529	1.435922648	0.423354157	0.579059181	0.177333495	0.42119032	0.897160141	0.229532404	1.211373931	2.424442219	1.620472829
C7	Control	sain	53	H	1.382046499	0.365187279		0.555555556	1.309588116	1.160477454	2.616702355	0.198178897	1.067851554	4.15407855	0.55468718	0.466066192				5.899691358	0.734819184	2.292510114	2.905341036	0.562347981	1.43837535	1.661870504	0.411803935	1.026185511	1.345445152	0.412364445	0.671800661				1.05017022	0.413232568	1.16274706	1.075892857	0.357225523	3.038348083	0.846227775	0.165402124	0.654326318	0.846304774	0.28969921	1.630352748	0.270256668	0.255243001	0.194895663
C8	Control	sain	53	F	0.862324043	0.85032539		0.795061728	1.409858204	1.266578249	0.537473233	1.134440279	0.755421417	0.982736297	1.251892467	0.277165375				1.154320988	1.23641462	1.076820307	1.105401845	1.817253121	1.396533613	0.882494005	1.401467156	0.71609812	0.872912003	2.263608946	0.929815907				0.85486472	1.982104663	1.246810108	0.805803571	1.262248283	1.28056375	0.721287842	0.881031866	0.131787762	0.666448659	1.003192741	0.426743232	0.386009059	0.278542896	0.247706233
C9	Control	sain	53	H	1.356448622	1.991863273		0.666666667	1.023295071	0.708222812	0.644539615	0.796732726	1.125754527	1.328873543	1.910266378	0.362170088				1.605709877	2.032923999	1.132699857	2.043883653	3.143019296	1.818452381	1.846522782	1.930643548	0.857452126	0.924918202	1.133968358	0.640123899				0.776025802	1.141879367	1.291343508	0.669642857	0.726872926	1.054174275	0.403171552	0.196054628	0.154534301	0.568345324	0.366661065	0.512387203	0.396074484	1.060873599	1.460910931
C10	Control	sain	61	F	2.467227082	1.934295128		1.486419753	0.200877785	0.721485411	0.987152034	1.699785753	0.767605634	2.214501511	0.943000941	0.509412966				3.484567901	1.492893057	1.378359716	2.685416033	2.119507054	1.262079832	1.618705036	0.905635212	0.940784133	2.459962115	1.137818433	0.882751391				2.006987995	1.09981463	1.606955216	1.024553571	0.694468019	1.511401414	0.351753964	0.22276176	0.151059136	0.816873774	0.64409343	0.512387203	0.244086563	0.772038867	0.263734344
C11	Control	sain	39	M	2.227039842	2.388955443		0.772839506	0.861917623	0.541114058	3.186295503	2.483128013	2.396937179	1.849374191	2.040427186	0.439777964				3.608024691	2.23767163	1.460283864	3.198236546	2.052537701	1.879901961	1.743405276	0.958652884	0.860237819	1.202169795	1.017111445	0.526034428				2.058950009	1.298374447	1.525894421	3.256696429	1.309621171	6.414290397	3.023065834	0.937177542	0.943186306	3.465663833	1.340278945	1.322887613	0.869149472	1.017422444	0.316750403
C12	Control	sain	43	F	1.439148495	3.476820684		0.775308642	0.685347738	0.875331565	0.809421842	3.632833423	0.663872122	1.912386707	1.645689267	0.442789066				1.821759259	1.895619803	1.383050746	1.691192865	3.03389006	1.387429972	1.160671463	1.375791931	0.794575062	1.660926468	1.34001868	0.676453986				1.410320731	1.523313846	2.121215912	0.582589286	1.318416789	0.52727443	0.394521864	0.294385432	0.130682028	0.480052322	0.649806755	0.361115669	0.310518369	0.483623952	0.090199221
C13	Control	sain	41	F	0.582715922	1.945241061		0.560493827	1.336259284	0.550397878	0.571734475	1.247455811	0.493628437	1.473025464	2.01231638	0.645449309				1.636574074	2.333156063	1.650702153	1.842201277	3.001783687	2.304709384	1.434052758	1.384128043	0.968322695	0.916652316	1.290680679	0.46484866				0.85486472	1.260943961	0.413184889	0.529017857	0.87917599	1.41770848	0.505045651	0.585735964	0.358621307	0.532374101	0.702739035	0.24659557	1.105686965	1.108103116	1.963638792
C14	Control	sain	45	F	1.452870905	0.995385831		0.735802469	1.679608373	1.639257294	4.010582011	0.321636565	3.319077286	0.981945385	0.394863124	1.013748448				1.2901313	0.397969854	0.915612043	1.058728351	0.338268306	0.727697161	1.338842975	0.389238972	1.304010738	1.495178849	0.51959861	1.746122237				1.954135434	0.472760461	1.510231763	1.22605364	0.773700843	2.612645413	1.389768575	1.213402062	4.346629598	1.245231608	1.128264805	1.244434348	0.641004862	0.378030096	3.090215286
C15	Control	sain	39	F	0.974715435	2.25539575		0.782716049	2.165766374	0.831564987	0.565310493	0.867970005	0.872456964	1.494605093	1.509145219	0.545533096				1.933641975	1.836395281	1.350588818	1.549305767	1.797794714	1.133841036	1.088729017	1.188062688	0.922876108	1.053728259	0.966632681	0.587277117				1.351191543	1.271994867	1.133725294	1.256696429	0.5717923	3.52053191	1.04805382	0.44430956	0.766742664	1.366252453	0.679885733	0.511074651	0.411172622	0.683667194	0.295790566
C16	Control	sain	53	F	1.031890407	3.168771715		0.688888889	1.123227549	1.160477454	0.625267666	1.613283342	1.361949475	2.538195943	1.782274234	0.718069229				2.527777778	2.045977567	1.490381512	1.486470052	2.400843198	1.282738095	1.083932854	1.30576859	1.156874294	1.035474427	0.841220046	0.535160827				0.774234008	1.029231427	0.66174631	1.631696429	1.448190726	3.404363909	1.494954349	1.438239757	0.706032572	1.761935906	1.47017308	0.660705496	0.705586311	0.527285016	0.937428721
C17	Control	sain	45	F	1.047824033	0.644062681		1.410094637	0.343413874	2.357256778	0.516059957	1.057043385	0.834004024	1.965904186	0.514259994	0.38504137				1.979938272	0.637159157	1.296735794	2.142191142	0.643262526	1.536151961	1.215827338	0.352450817	0.860237819	1.275529533	0.524872199	0.861619319				1.075255331	0.582560958	0.67975982	0.957589286	0.592469717	5.577187807	0.817395483	0.313201821	0.858992518	1.098103336	0.472021509	1.592288761	0.469048817	0.276863624	0.382712244
C18	Control	sain	48	F	0.895973876	3.188159412		0.750617284	0.825793383	1.24933687	1.092077088	2.016068559	1.581153588	1.154510142	1.923564794	0.29354315				1.586419753	2.480613034	1.128871976	0.925002534	2.928328198	1.696078431	0.940047962	1.513837946	1.105458366	0.2398829	3.643433126	0.415137299				0.69539509	3.532083274	0.538028521	0.113169643	2.61970527	3.237533361	0.485824123	3.339908953	0.474618127	0.348920863	3.090741052	1.034454471	0.645193759	3.40156844	0.982019747
C19	Control	sain	21	F	1.043710413	3.018401644		0.664197531	1.345037137	1.234748011	0.661670236	3.200321371	0.930807065	1.005179111	3.17206105	0.362170088				1.486111111	4.027944305	0.742781443	0.927029492	4.197016377	1.511116947	1.059952038	2.297765922	1	0.75030136	2.754564835	0.622710692				1.035835872	2.898616854	0.764823618	0.162723214	3.63891675	2.795476893	0.673234022	4.904097117	0.471142961	0.594506213	4.486136784	0.710910582	0.363361852	4.798092767	5.758088545
C20	Control	sain	26	M	0.94898095	3.429428535		0.664197531	0.833896016	0.762599469	1.372591006	4.933851098	7.312094791	1.241691843	2.847907034	0.527152283				1.69058642	3.392428931	0.957292863	0.842910712	3.5942922	2.830007003	0.925659472	1.630543515	0.868435714	0.83640434	2.424884319	0.508260719				1.014334349	2.52359903	0.552414311	0.294642857	2.224596868	3.24839631	0.533877943	1.630955994	0.449765426	0.52910399	1.935136952	0.444462674	0.373427277	1.913103987	0.65426543
C21	Control	sain	32	F	1.536827646	1.892028539		1.180246914	1.815327481	1.277188329	0.970021413	1.758435994	1.371115582	1.906344411	1.68026515	0.634452241				2.442901235	2.139528138	0.760269603	1.577683186	2.300470245	1.995973389	1.131894484	1.166722241	0.525715923	0.693128982	1.65073401	0.426668627				0.795735531	1.830956795	0.519514636	0.522321429	1.258081938	1.895303648	0.476213359	1.030045524	0.202396811	0.623937214	1.405814149	0.511074651	0.927025667	1.179682072	0.440762774
C22	Control	sain	46	F	0.975982525	2.531131891		0.683950617	2.703241053	0.937665782	0.531049251	1.972683449	1.570422535	1.359948209	1.709644421	0.412180561				1.821759259	1.913749758	0.579908881	1.905036992	1.75320253	1.587622549	1.055155875	0.747915972	0.789560816	1.078525917	1.020533735	0.655767799				1.06987995	1.115856267	0.785964473	0.511160714	1.309621171	1.454417755	0.629985584	1.464946889	0.180334774	0.672988882	1.475046211	0.839540607	0.353296427	0.827874651	0.621695486
C23	Control	sain	25	F	0.856328708	3.303982114		0.928395062	3.412896691	4.782493369	0.811563169	6.798071773	2.165213503	1.271040138	4.004910185	0.416422287				1.752314815	5.086250242	1.140355618	1.036485254	4.21193449	1.299632353	1.059952038	2.364454818	0.664284236	1.113655932	2.726188354	0.832309539				1.374484859	3.377014117	1.196397298	0.962053571	1.270735283	1.834620967	0.990389236	1.136267071	0.361201354	1.16677567	1.374726937	1.085315833	0.383492703	1.894631998	0.386411039
C24	Control	sain	36	M	0.829258768	0.703250884		0.891358025	1.283592167	0.866047745	0.728051392	0.803695769	2.266040689	1.141562365	0.758787184	0.590306871				1.636574074	1.021272481	0.522303033	1.393229958	0.880492946	2.304709384	0.896882494	0.41813938	0.949857532	0.533666265	0.430687951	1.400337734				0.679268948	0.574361899	1.057918439	0.758928571	0.50127305	4.770098797	0.66842864	0.277086495	0.339139317	0.731850883	0.364644598	1.970959803	0.318067438	0.33227959	0.238459246
C25	Control	sain	49	F	1.545348021	2.026765475		0.582716049	1.424037812	0.816976127	1.627408994	1.633101232	0.561368209	1.577470868	1.662915831	1.300874529				1.829475309	2.125991104	1.421141909	1.700314179	2.383817091	1.18644958	1.201438849	1.440813605	0.857452126	1.29826072	1.312925558	0.614181968				1.270560831	1.448096392	1.676132099	0.792410714	1.955404676	1.313433535	0.62037482	2.060394537	2.066665263	0.774362328	1.451520753	0.777522559	2.761449421	2.138126395	5.076688346
C26	Control	sain	22	M	2.029290243	2.086685438		0.343209877	4.387913572	1.932360743	0.689507495	1.104713444	0.320143081	2.668536901	1.075248578	1.68158253				3.079475309	1.184683814	0.820765126	2.269889531	1.275012162	1.056109944	1.872901679	0.786928976	0.605307143	1.286895127	1.066663339	0.391676193				1.698799498	1.096606303	1.123092319	2.821428571	1.009952936	0.984688861	1.850552619	0.458573596	0.575292625	1.941792021	0.698538061	0.328958162	0.320583795	0.381818105	0.226540908
C27	Control	sain	37	M	1.878731643	1.937940978		0.841975309	0.750844024	1.48806366	1.580299786	1.70487413	1.497317237	3.265861027	1.916895127	2.007553938				3.974537037	2.318168633	1.460283864	2.921556704	2.443976001	1.956495098	2.057553957	1.518506169	0.937759666	1.26416394	1.702424834	0.573288682				1.413904318	1.881577071	1.51113335	1.272321429	1.543708047	1.990354451	1.192215281	1.011836115	0.764689157	1.068672335	1.286002353	0.428055783	0.735782587	1.092150035	0.602482302
C28	Control	sain	34	M	0.922942329	0.636230561		1.155555556	1.623902768	1.588859416	0.676659529	0.339850027	0.50435949	1.141562365	0.182167846	0.923609656				3.079475309	0.597998453	1.563111241	2.393534002	0.544673261	1.257965686	1.592326139	0.409136379	0.603396953	1.230755984	0.947168412	0.907545407				1.023293317	0.794667047	1.496622467	1.178571429	0.741300826	0.678840661	0.735703988	0.278907436	0.346300265	0.846304774	0.534027894	0.299097621	0.280322094	0.298694156	0.097185834
C29	Control	sain	37	F	0.840783194	5.583123854		0.656790123	0.873396354	0.359416446	0.665952891	1.59828602	0.356583948	1.33664221	2.574900773	1.68158253				1.798611111	3.156014311	1.037678353	1.47532178	3.409113021	1.282738095	1.304556355	2.129043014	0.843921619	0.76097813	1.617224096	0.47943477				0.973123096	2.270141166	1.654490868	0.459821429	1.492631741	0.769349628	0.305141759	0.948103187	0.232356952	0.450621321	1.314905058	0.328301887	0.768495219	1.922130072	0.763893598
C30	Control	sain	28	M	1.059228047	2.095985794		0.614814815	1.596556381	2.01193634	0.481798715	0.927423674	0.980549966	1.22788088	2.28806416	1.356121701				2.222993827	4.694159737	0.78334947	1.033444816	1.556834766	0.815738796	1.122302158	1.170056686	0.760191656	1.390218702	1.12248943	0.616302291				1.661171833	1.922215885	1.112459345	0.700892857	0.796620631	0.655241841	0.687650168	1.163884674	0.182072357	0.879005886	1.335909931	0.361115669	0.386009059	1.205290965	0.244110183
C31	Control	sain	30	M							0.978021978	0.727885653	1.400345299				2.930930931	1.180255591	3.574359556	3.108927109	1.210583924	1.836498648				1.500500501	0.700467783	1.019637654				3.187207223	1.061760091	1.618831034	0.982082064	0.712319977	1.80060045				0.633418585	0.423583461	0.905102859	0.639565296	0.582380765	3.401339829
C32	Control	sain	37	M							0.516483516	1.115156419	0.383618467				1.691291291	1.994888179	2.916156578	1.434070434	1.170608671	1.612873422				1.207707708	1.308586087	1.123764728				1.952218721	1.824917986	1.971455263	0.727647375	1.279480964	1.999374531				0.518329071	1.373353752	0.361367887	0.52335895	2.149586125	1.373934227
AD1	Control	dermatite atopique	23	M							1.6	1.906418554	0.151550483				1.355555556	2.589456869	1.678984357	1.745290745	2.282777328	0.804195326				1.372872873	1.720159952	0.706622957				1.895153735	2.237911853	0.927444468	4.259272532	2.207400542	3.472354266				1.106564365	1.725574273	1.615442159	1.461538462	2.086716594	2.330694275
AD2	Control	dermatite atopique	32	M							2.549450549	0.755393743	0.939796856				3.627027027	1.144792332	2.60303786	3.772317772	1.207014705	1.323957157				1.630630631	0.723856949	0.794200557				3.926496891	0.884467266	1.38131051	2.076867945	0.602167403	1.372154116				1.008525149	1.260949464	0.35378039	1.177514793	1.921955065	0.662606577
AD3	Control	dermatite atopique	44	F							0.806593407	1.81364617	0.470167493				1.407807808	4.344920128	1.667573491	1.884520885	3.748774568	1.191869418				1.142642643	1.94197978	0.851767389				1.71203475	3.420909999	1.424821183	1.078838918	2.782047626	1.973229922				0.671781756	0.622358346	0.580817526	0.863905325	0.984233346	0.8136419
AD4	Control	dermatite atopique	34	F							0.901098901	4.177454153	0.634408843				3.001201201	2.493354633	4.076097635	2.87960688	2.161661828	1.481162098				1.157657658	1.59717821	1.634581275				3.326888681	2.062330623	1.917621303	1.263393657	1.666975617	1.89717288				0.782608696	0.773047473	0.35378039	1.25147929	1.308829326	0.901339829
AD5	Control	dermatite atopique	23	M							0.69010989	0.51995685	1.322204534				1.359159159	0.906837061	2.118453865	1.483210483	0.856279446	1.369674571				0.722222222	0.439791761	0.693478399				1.407972064	0.785408644	1.770990998	0.423042466	0.420362185	1.421441081				0.522591645	0.444410413	0.867646273	0.668639053	0.86440678	1.152862363
AD6	Control	dermatite atopique	38	F							1.167032967	7.799622438	0.703805018				2.394594595	3.943897764	3.200596992	2.584766585	3.296673488	1.346610546				1.675675676	2.941677984	0.75975548				2.65999489	3.271573242	1.734642459	0.906826734	3.312847569	3.129221916				0.901960784	5.719448698	1.290088165	1.171597633	6.821048482	1.570645554
AD7	Control	dermatite atopique	34	F							1.017582418	9.955231931	1.236328169				3.518318318	2.280319489	3.501057961	3.424242424	1.982962928	1.271122061				1.665665666	1.8076807	0.715570759				3.903500554	2.006989017	1.826966992	2.431643075	3.509624982	2.258318739				2.359761296	2.313016845	1.028586695	4.168639053	3.72763106	2.426918392
[truncated: 42 more columns]
