# Supplementary material for: A skin colonizer disrupts inflammatory and humoral immune defenses in hidradenitis suppurativa
Source: EMBO Mol Med. 2026 Mar 24;18(5):1744–70. doi: 10.1038/s44321-026-00407-7 (PMC13179376; doi:10.1038/s44321-026-00407-7)
Supplement: Supplementary file 3 — Source data Fig. 2 [file 44321_2026_407_MOESM3_ESM.zip]

Archive with 30 entries (25 files):
- Figure 2/
- __MACOSX/._Figure 2
- Figure 2/.DS_Store
- __MACOSX/Figure 2/._.DS_Store
- Figure 2/2A/
- __MACOSX/Figure 2/._2A
- Figure 2/2C/
- __MACOSX/Figure 2/._2C
- Figure 2/2D/
- __MACOSX/Figure 2/._2D
- Figure 2/2B/
- __MACOSX/Figure 2/._2B
- Figure 2/2A/HS3 IgG.tif
- __MACOSX/Figure 2/2A/._HS3 IgG.tif
- Figure 2/2A/HC IgA RGB.tif
- __MACOSX/Figure 2/2A/._HC IgA RGB.tif
- Figure 2/2A/ HS3 IgA RGB.tif
- __MACOSX/Figure 2/2A/._ HS3 IgA RGB.tif
- Figure 2/2A/HC IgG.tif
- __MACOSX/Figure 2/2A/._HC IgG.tif
- Figure 2/2C/Source Data_Fig2C.xlsx
- __MACOSX/Figure 2/2C/._Source Data_Fig2C.xlsx
- Figure 2/2D/Source Data_Fig2D.xlsx
- __MACOSX/Figure 2/2D/._Source Data_Fig2D.xlsx
- Figure 2/2B/Quantif serum on keratinocytes.xlsx
- __MACOSX/Figure 2/2B/._Quantif serum on keratinocytes.xlsx
- Figure 2/2B/HS3 IgG RGB.tif
- __MACOSX/Figure 2/2B/._HS3 IgG RGB.tif
- Figure 2/2B/HC IgG RGB.tif
- __MACOSX/Figure 2/2B/._HC IgG RGB.tif
