# Supplementary material for: A skin colonizer disrupts inflammatory and humoral immune defenses in hidradenitis suppurativa
Source: EMBO Mol Med. 2026 Mar 24;18(5):1744–70. doi: 10.1038/s44321-026-00407-7 (PMC13179376; doi:10.1038/s44321-026-00407-7)
Supplement: Supplementary file 3 — Source data Fig. 2 [file 44321_2026_407_MOESM3_ESM.zip › Figure 2/2C/Source Data_Fig2C.xlsx]

## Sheet: Figures 2C
Figure 2. Anti-bacterial IgGs do not cross-react with keratinocytes.
Figure 2C:
ELISA titrations
Tyroglobulin (TB)	HD sera																						HS3 sera
Dilution Factor	C6		C9		C11		C15		C19		C21		C26		C27		C28		C29		C32		HS45		HS48		HS49		HS50		HS51		HS52		HS53		HS54		HS55		HS56		HS57
500	0.3905	0.4236	0.3296	0.3804	0.5019	0.493	3.4048	3.3556	0.3209	0.2625	1.4323	1.594	2.0168	1.955	1.6187	1.5089	1.6631	1.4985	1.1277	1.18	2.4666	2.4909	1.7204	1.6093	2.4937	2.9767	1.147	0.9382	0.7399	0.6792	1.0427	1.0606	1.172	1.4536	1.7808	1.9085	1.6774	1.6894	2.9148	2.9509	1.939	1.9657	1.5982	1.642
1500	0.2597	0.2051	0.1463	0.1515	0.1889	0.2396	2.7831	2.3445	0.1906	0.2	0.2696	0.6974	1.3842	1.0987	1.1058	1.0633	1.3175	1.3614	0.7236	0.7404	1.4261	1.2147	1.4941	1.4121	1.0908	1.3161	0.2775	0.7065	0.5042	0.3525	0.7696	0.5526	0.8566	0.7697	1.3235	1.38	1.2298	1.1763	1.7322	1.9065	1.267	1.1733	1.1416	1.134
4500	0.1861	0.1289	0.1962	0.1019	0.1096	0.1217	0.6601	0.6973	0.1992	0.219	0.2817	0.3383	0.6308	0.4647	0.4428	0.4854	0.2906	0.4052	0.6245	0.6358	0.632	0.4485	0.5805	0.7453	0.3768	0.2527	0.2026	0.5156	0.4486	0.4047	0.3224	0.4613	0.3427	0.2257	0.5251	0.6327	0.5556	0.5207	0.7012	0.6601	0.409	0.4846	0.4114	0.4708
13500	0.2045	0.1185	0.0891	0.1097	0.1244	0.094	0.2291	0.3023	0.1183	0.1042	0.1382	0.1813	0.2271	0.2111	0.1764	0.1635	0.2145	0.233	0.1425	0.2454	0.2636	0.1896	0.2952	0.288	0.1042	0.1198	0.1736	0.2213	0.1589	0.1257	0.2114	0.1694	0.1391	0.1496	0.278	0.2884	0.2535	0.2426	0.287	0.2726	0.1873	0.1999	0.2502	0.2186
KLH	HD sera																						HS3 sera
Dilution Factor	C6		C9		C11		C15		C19		C21		C26		C27		C28		C29		C32		HS45		HS48		HS49		HS50		HS51		HS52		HS53		HS54		HS55		HS56		HS57
500	3.095	2.914	2.8405	2.9173	2.7355	2.7356	2.8407	2.8858	2.601	2.7138	2.7751	2.7499	2.8941	2.6188	2.7516	2.9085	2.814	2.6933	2.8481	2.4657	2.659	2.7811	3.4475	3.4243	2.9487	2.9498	3.0259	2.914	2.6599	2.5437	2.9406	2.9126	3.1399	3.1975	3.0111	2.9271	2.6995	2.6793	2.897	2.8897	2.6428	2.6681	2.6398	2.5836
1500	2.4629	2.3015	2.3427	2.318	2.0277	1.9662	2.2765	2.4042	2.0274	1.9428	2.3545	2.288	1.8759	1.8207	1.9902	1.9399	1.9695	1.828	1.7274	1.6891	1.9136	1.9581	3.1806	3.0705	2.5601	2.5437	2.486	2.3001	1.8473	1.8361	2.2727	2.3671	2.6497	2.5507	1.9788	2.0368	1.6297	1.6306	1.9489	1.8727	1.6421	1.5761	1.7121	1.7535
4500	1.1231	1.1041	1.3038	1.1953	1.1669	1.142	1.532	1.4418	1.4125	1.0316	1.2627	1.1872	1.2005	0.9764	0.9468	0.6543	0.8174	1.2396	1.0695	0.8138	0.9911	1.0657	2.1673	2.0184	1.56	1.5866	1.3942	1.1607	0.8237	0.7803	1.1849	1.1381	1.706	1.758	1.3532	1.283	0.9473	1.07	1.0294	0.9761	0.8389	0.9283	0.9803	0.9777
13500	0.3781	0.3577	0.5803	0.5366	0.3751	0.2425	0.4076	0.5947	0.3899	0.3613	0.4352	0.8118	0.4759	0.2861	0.3605	0.3894	0.3069	0.3869	0.2516	0.4589	0.4664	0.4664	0.6627	0.7243	0.5063	0.5355	0.4245	0.3609	0.2877	0.2637	0.3745	0.4291	0.4374	0.3952	0.4767	0.2668	0.2101	0.4763	0.3933	0.3638	0.2988	0.3603	0.3583	0.3875
MAPK14	HD sera																						HS3 sera
Dilution Factor	C6		C9		C11		C15		C19		C21		C26		C27		C28		C29		C32		HS45		HS48		HS49		HS50		HS51		HS52		HS53		HS54		HS55		HS56		HS57
500	2.5671	2.3911	2.554	2.3563	2.5986	2.5901	2.671	2.5694	2.2074	2.3795	2.5509	2.586	2.9082	2.8639	2.7384	2.7851	2.997	2.648	2.7981	2.8677	2.5844	2.676	2.8076	2.8694	2.7828	2.7459	2.7146	2.9206	2.0625	2.1245	2.3976	2.4664	2.7505	2.7219	2.7692	2.8063	2.8398	2.8564	2.8446	2.9648	2.5871	2.6321	2.7959	2.8122
1500	1.7386	1.7217	1.7904	1.5947	1.9995	1.9327	1.6363	1.4654	1.3037	1.266	1.2603	1.3953	2.1135	2.2881	2.1346	2.0637	1.8638	1.8059	1.829	2.3676	2.0141	2.123	2.4287	2.3696	2.1258	2.2164	2.0308	1.9712	1.3022	1.3421	1.9934	1.8197	1.9495	1.9867	2.2572	2.2544	2.3097	2.2615	2.3694	2.3677	2.0082	1.9781	2.075	2.2374
4500	1.1314	0.925	1.0101	0.8542	0.6232	0.8403	0.9924	0.9591	0.4956	0.6376	0.5073	0.5002	1.6018	1.3747	1.3226	1.2109	0.9544	1.187	1.1	1.1739	1.1222	1.2909	1.496	1.6124	1.1833	1.0953	0.883	0.9509	0.6021	0.4969	0.8927	1.0038	0.7318	0.8895	1.4659	1.5379	1.2571	1.4496	1.4736	1.5076	0.9619	1.0056	1.0857	1.2935
13500	0.3018	0.299	0.3441	0.2343	0.2556	0.2254	0.3027	0.3053	0.2316	0.213	0.3015	0.6406	0.4753	0.4574	0.3621	0.3372	0.3472	0.2856	0.2939	0.4162	0.4055	0.3707	0.4529	0.4828	0.438	0.4293	0.3688	0.2951	0.2388	0.2383	0.3172	0.2796	0.2892	0.3121	0.4716	0.5319	0.5071	0.5447	0.5006	0.452	0.356	0.3708	0.3882	0.3801
LPS	HD sera																						HS3 sera
Dilution Factor	C6		C9		C11		C15		C19		C21		C26		C27		C28		C29		C32		HS45		HS48		HS49		HS50		HS51		HS52		HS53		HS54		HS55		HS56		HS57
500	2.7154	2.5656	2.4831	2.8104	2.7489	2.6306	2.8653	2.63	2.412	2.6018	2.6392	2.6333	2.875	2.937	2.9858	3.1094	2.7975	2.7668	2.7253	2.4525	3.1983	3.2492	3.0408	3.1066	2.5192	2.5234	2.708	2.5704	1.564	1.508	2.6809	2.3185	2.9371	2.9015	2.8801	2.9396	2.879	3.0466	3.0262	2.7069	2.658	2.6666	3.0134	2.9718
1500	1.9119	2.069	1.4792	1.591	1.513	0.921	1.0969	0.8105	1.8533	1.7622	2.0995	2.0368	2.3528	2.4337	2.2799	2.2615	1.1498	1.2175	0.8151	0.8004	2.7975	2.5722	2.0051	1.912	1.4513	1.5053	1.4341	1.1395	0.5624	0.7966	1.3417	1.3867	1.6859	1.7501	2.2049	2.3703	2.2495	2.2814	2.112	1.8419	1.8574	1.8084	2.2054	1.9494
4500	1.4802	1.1577	1.0693	1.0781	0.9772	0.2802	0.402	0.5077	0.9302	1.0759	1.4109	1.3489	1.5668	1.7214	1.8195	1.8536	0.6175	0.4503	0.6874	0.3357	1.0383	1.091	0.9834	1.0557	0.6039	0.4487	0.7019	0.8415	0.5266	0.4837	0.735	0.6282	1.0641	0.6262	1.0169	1.409	1.1568	1.2879	0.9871	1.0831	0.7764	0.8212	1.1449	1.2448
13500	0.4634	0.4284	0.3821	0.1728	0.4019	0.189	0.2868	0.2714	0.3557	0.3594	0.5314	0.5192	0.466	0.6326	0.8159	0.2958	0.3466	0.1715	0.2204	0.1681	0.399	0.8607	0.2941	0.3012	0.2096	0.2174	0.2365	0.2329	0.1647	0.1618	0.1993	0.2475	0.2681	0.275	0.2781	0.4604	0.4228	0.4418	0.4678	0.5051	0.4336	0.3542	0.439	0.4777
dsDNA	HD sera																						HS3 sera
Dilution Factor	C6		C9		C11		C15		C19		C21		C26		C27		C28		C29		C32		HS45		HS48		HS49		HS50		HS51		HS52		HS53		HS54		HS55		HS56		HS57
500	2.2838	2.3539	2.3251	2.3723	1.9197	2.1062	2.7012	2.826	2.1993	2.3383	2.3771	2.37	2.755	2.8414	2.7209	2.8664	2.9962	2.4515	2.5805	2.7571	2.8673	2.8817	2.5873	2.5985	2.4311	2.8076	2.6191	2.5634	1.9058	2.0948	2.4445	2.4427	2.6581	2.6394	2.5797	2.5582	2.4439	2.5677	2.6333	2.6047	2.7085	2.3893	2.7878	2.7931
1500	0.8692	0.8179	0.615	0.5923	0.5181	0.6841	1.3163	1.5021	1.5473	1.5252	1.8198	1.8119	1.968	1.7243	1.6137	1.6016	1.0862	1.0955	1.2217	1.186	1.9196	1.807	1.4619	1.5595	1.48	1.8895	1.838	1.2121	1.0604	1.1219	1.6337	1.5797	1.5373	1.55	1.4151	1.526	1.2949	1.3911	1.133	1.122	0.9016	0.8415	1.3674	1.46
4500	0.2031	0.2834	0.1879	0.2687	0.2839	0.1695	0.3629	0.6403	0.3674	0.5214	1.1187	1.1286	1.6002	1.4531	1.0307	1.0253	0.3768	0.3875	0.4659	0.3636	0.3233	0.4394	0.6241	0.8275	0.7572	0.8343	0.7113	0.6045	0.5076	0.5464	0.771	0.7597	0.8185	0.7771	0.7978	1.0899	0.7566	0.5959	0.5738	0.4973	0.3729	0.4307	0.5759	0.5579
13500	0.3211	0.3665	0.329	0.2656	0.1611	0.1557	0.2094	0.1756	0.2008	0.4107	0.3664	0.475	0.5117	0.6189	0.4755	0.2784	0.1572	0.1467	0.1417	0.1378	0.1553	0.1463	0.2174	0.3368	0.2233	0.3477	0.2472	0.2758	0.2005	0.1992	0.3005	0.295	0.2749	0.2338	0.1893	0.229	0.2049	0.1988	0.2143	0.179	0.1606	0.1491	0.2173	0.1837
Peptidoglycan (PGN)	HD sera																						HS3 sera
Dilution Factor	C6		C9		C11		C15		C19		C21		C26		C27		C28		C29		C32		HS45		HS48		HS49		HS50		HS51		HS52		HS53		HS54		HS55		HS56		HS57
500	3.478	3.3964	3.2672	3.3755	3.2507	3.2886	3.2885	3.3513	3.1519	3.2683	3.4845	3.3734	3.449	3.3294	3.2516	3.3761	2.9002	3.2712	3.2892	3.272	3.4027	3.4864	3.5791	3.512	3.3478	3.2828	3.4222	3.3502	3.2476	3.2461	3.347	3.3041	3.4491	3.4494	3.4471	3.5143	3.3283	3.3497	3.3997	3.3751	3.2883	3.2673	3.3511	3.4253
1500	3.3274	3.3262	3.1658	3.1659	3.1526	3.2321	3.2672	3.3287	3.1394	3.1509	3.2274	3.2248	3.3094	3.2312	3.2681	3.2323	3.0753	2.9392	3.03	3.0733	3.2508	3.2687	3.3944	3.3937	3.1198	3.2123	3.2115	3.1773	3.0247	3.0591	3.2465	3.3035	3.3247	3.2396	3.3714	3.2852	3.1969	3.3053	3.307	3.1981	3.1791	3.1972	3.2306	3.3503
4500	2.7472	2.8464	2.0865	2.5144	2.4151	2.4627	2.5782	2.6196	2.3845	2.3859	2.6143	2.674	2.5035	2.6544	2.737	2.6164	2.0906	2.2089	1.9559	2.3085	2.7601	2.7607	2.6319	2.8337	2.291	2.0118	2.6711	2.8076	2.029	2.1088	2.6216	2.6615	2.4826	2.4124	3.019	3.0958	2.8323	3.0053	2.9485	2.9273	2.7429	2.7745	2.9277	2.9117
13500	1.4092	1.1951	1.0179	0.9413	1.2189	0.6707	1.2194	1.2007	0.9927	1.1398	1.2452	1.0567	1.2307	1.2827	1.0212	1.0145	0.583	0.3536	0.5264	0.7821	1.0422	1.4941	1.4783	1.5631	0.8123	0.5228	1.054	1.2097	0.8593	1.1679	0.9988	1.0933	0.9993	1.1374	1.4793	2.0505	1.549	1.4691	1.6165	1.6041	1.3252	1.1761	1.2154	1.3276
Lysozym (LZ)	HD sera																						HS3 sera
Dilution Factor	C6		C9		C11		C15		C19		C21		C26		C27		C28		C29		C32		HS45		HS48		HS49		HS50		HS51		HS52		HS53		HS54		HS55		HS56		HS57
500	3.195	3.2151	3.0092	3.03	3.2713	2.942	3.1854	3.2011	2.8716	3.0189	3.0297	3.127	3.1784	3.1126	3.0191	2.8343	2.4904	2.4472	2.4012	2.4692	3.065	3.1277	3.4181	3.3707	3.1382	3.285	3.0372	3.2485	2.8735	2.7545	2.9474	3.1375	3.2838	3.2136	3.2605	3.2297	3.1066	3.1647	3.1358	3.0379	2.9317	2.8712	3.1111	3.0977
1500	2.7665	2.5446	2.2918	2.2439	2.6861	2.5735	2.7931	2.641	1.8541	2.1638	2.5417	2.7019	2.8312	2.7796	2.7387	2.47	2.3806	2.0974	2.2331	2.2554	2.6048	2.6297	2.911	2.9745	2.5484	2.9464	2.6538	2.4985	2.1915	1.8362	2.4947	2.4282	2.7644	2.7768	2.8715	2.9738	2.803	2.803	2.7758	2.5663	2.3978	2.248	2.6928	2.5818
4500	0.7951	1.4341	1.1378	1.6248	1.1442	1.0695	1.1954	1.7174	0.8503	1.2461	1.0134	1.4908	1.6083	1.3982	1.5047	1.3411	0.9721	1.0898	1.1557	0.8043	1.5921	1.525	2.1059	2.1974	1.5543	2.2378	1.6335	1.5345	1.1722	1.0392	1.5748	1.7576	1.5456	1.5595	1.5128	1.7217	1.5781	1.4996	1.4303	1.4239	1.2529	1.426	1.4693	1.4593
13500	0.3192	0.3537	0.2987	0.3611	0.3627	0.388	0.4181	0.5461	0.2738	0.3479	0.322	0.574	0.5372	0.5448	0.6228	0.4802	0.4073	0.4159	0.3575	0.3187	0.4557	0.6224	0.5721	0.7792	0.4068	0.6597	0.427	0.5063	0.2976	0.2706	0.4307	0.4999	0.4246	0.5028	0.6149	0.6192	0.5178	0.4754	0.4861	0.4942	0.4378	0.4412	0.5642	0.6068
AUC values
	HD											HS3
	C6	C9	C11	C15	C19	C21	C26	C27	C28	C29	C32	HS45	HS48	HS49	HS50	HS51	HS52	HS53	HS54	HS55	HS56	HS57	Mann-Whitney test (p values HD vs HS3)
Tyroglobulin (TB)	2.34	1.817	1.863	12.086	2.292	4.302	7.748	6.5	6.564	6.695	8.141	9.028	6.167	4.548	4.412	5.056	4.637	8.374	7.593	10.448	6.968	6.787	0.2426
KLH	14.604	16.11	13.678	17.289	14.321	16.179	13.32	11.836	12.906	11.993	13.501	23.647	18.362	15.703	11.037	14.88	19.05	15.082	12.201	12.988	11.331	12.324	0.847
MAPK14	12.221	11.507	10.702	11.634	8.116	9.082	16.873	14.753	12.929	14.032	14.438	17.648	14.512	12.406	8.062	12.061	11.521	17.175	16.482	17.276	12.829	14.581	0.1713
LPS	15.221	12.084	8.881	7.266	12.496	16.098	18.576	19.586	8.128	6.853	16.204	12.911	8.336	9.58	5.893	9.073	11.189	14.969	15.292	13.787	11.562	14.883	0.519
dsDNA	5.853	5.089	4.282	8.076	8.249	13.454	16.795	12.476	6.52	6.859	8.131	9.92	10.738	9.47	7.244	10.367	10.343	10.83	8.905	7.663	6.125	8.526	0.3
Peptidoglycan (PGN)	31.013	26.203	26.905	29.294	27.005	29.211	29.364	28.798	22.563	23.481	30.511	31.801	23.902	29.611	24.682	28.769	27.782	34.683	32.475	33.073	30.195	31.515	0.0879
Lysozym (LZ)	15.115	15.818	15.143	17.939	13.179	16.311	18.638	17.691	13.75	13.108	18.56	23.533	20.877	18.328	13.347	18.535	18.568	19.948	18.642	17.654	16.111	18.247	0.0192
