# Supplementary material for: A skin colonizer disrupts inflammatory and humoral immune defenses in hidradenitis suppurativa
Source: EMBO Mol Med. 2026 Mar 24;18(5):1744–70. doi: 10.1038/s44321-026-00407-7 (PMC13179376; doi:10.1038/s44321-026-00407-7)
Supplement: Supplementary file 3 — Source data Fig. 2 [file 44321_2026_407_MOESM3_ESM.zip › Figure 2/2D/Source Data_Fig2D.xlsx]

## Sheet: Figures 2D
Figure 2. Anti-bacterial IgGs do not cross-react with keratinocytes.
Figure 2D:
ELISA anti-LZ IgG
Pool Sera HD
Dilution Factor	HD1 Ctrl P.uenonis		HD2 Ctrl P.uenonis		HD3 Ctrl P.uenonis		HD1 ND P.uenonis		HD2 ND P.uenonis		HD3 ND P.uenonis		HD1 D P.uenonis		HD2 D P.uenonis		HD3 D P.uenonis		HD1 Ctrl P.bivia		HD2 Ctrl P.bivia		HD3 Ctrl P.bivia		HD1 ND P.bivia		HD2 ND P.bivia		HD3 ND P.bivia		HD1 D P.bivia		HD2 D P.bivia		HD3 D P.bivia
2000	2.75	2.845	2.74	2.824	3.189	3.124	3.096	3.177	2.669	2.85	2.774	2.627	2.77	2.782	2.815	2.745	2.883	2.789	3.122	3.179	2.807	2.739	2.882	2.49	3.398	3.436	2.951	2.914	2.955	2.958	3.078	3.063	2.944	2.942	2.957	2.888
6000	2.638	2.754	2.635	2.752	3.085	2.734	2.953	2.984	2.564	2.781	2.677	2.574	2.52	2.652	2.743	2.681	2.773	2.729	3.018	3.033	2.742	2.682	2.764	2.428	3.018	3.12	2.828	2.891	2.941	2.979	2.925	2.966	2.883	2.933	2.951	2.848
18000	2.264	2.324	2.263	2.338	2.395	2.142	1.93	2.411	2.247	2.462	2.284	2.165	2.272	2.199	2.412	2.565	2.421	2.367	2.473	2.745	2.405	2.56	2.416	2.264	2.496	2.612	1.949	2.539	2.555	2.617	2.452	2.629	2.215	2.472	2.505	2.417
54000	1.36	1.326	1.365	1.312	0.903	0.93	0.907	1.277	1.021	1.255	1.322	1.208	1.519	1.367	1.469	1.781	1.386	1.16	1.15	1.141	1.461	1.376	1.383	1.158	0.833	1.508	0.857	1.39	1.663	1.565	1.355	1.308	1.086	1.395	1.523	1.378
162000	0.632	0.785	0.627	0.791	0.44	0.5	0.426	0.698	0.555	0.608	0.681	0.613	0.903	0.734	0.725	0.851	0.634	0.634	0.662	0.788	0.724	0.849	0.632	0.632	0.521	0.573	0.547	0.746	0.838	0.718	0.627	0.728	0.469	0.589	0.617	0.58
486000	0.27	0.386	0.266	0.386	0.24	0.189	0.183	0.258	0.271	0.296	0.311	0.264	0.38	0.35	0.425	0.443	0.333	0.294	0.22	0.49	0.423	0.442	0.332	0.293	0.184	0.368	0.291	0.348	0.379	0.38	0.334	0.437	0.294	0.313	0.338	0.294
1458000	0.214	0.232	0.213	0.23	0.174	0.126	0.148	0.188	0.179	0.199	0.174	0.162	0.259	0.318	0.217	0.219	0.17	0.159	0.213	0.251	0.216	0.218	0.17	0.159	0.216	0.222	0.192	0.206	0.237	0.218	0.204	0.218	0.163	0.163	0.174	0.161
4374000	0.13	0.157	0.13	0.156	0.139	0.107	0.125	0.15	0.127	0.122	0.112	0.102	0.119	0.131	0.138	0.125	0.111	0.103	0.147	0.158	0.138	0.124	0.111	0.102	0.139	0.182	0.134	0.132	0.157	0.137	0.125	0.143	0.121	0.104	0.125	0.113
Pool Sera HS3
Dilution Factor	HS3 1 Ctrl P.uenonis		HS3 2 Ctrl P.uenonis		HS3 3 Ctrl P.uenonis		HS3 1 ND P.uenonis		HS3 2 ND P.uenonis		HS3 3 ND P.uenonis		HS3 1 D P.uenonis		HS3 2 D P.uenonis		HS3 3 D P.uenonis		HS3 1 Ctrl P.bivia		HS3 2 Ctrl P.bivia		HS3 3 Ctrl P.bivia		HS3 1 ND P.bivia		HS3 2 ND P.bivia		HS3 3 ND P.bivia		HS3 1 D P.bivia		HS3 2 D P.bivia		HS3 3 D P.bivia
2000	3.096	3.117	3.109	3.076	3.095	2.957	3.054	3.122	3.127	3.104	3.064	3.064	1.938	1.817	1.072	1.205	0.809	0.792	3.013	3.103	3.124	3.057	3.083	3.014	3.086	3.139	3.127	3.125	3.117	3.072	3.043	3.071	2.889	2.876	2.945	2.887
6000	2.97	2.996	3.064	2.925	2.97	2.625	2.906	2.878	3.002	3.036	2.975	2.944	1.455	1.413	0.682	0.67	0.429	0.458	3.084	3.105	3.153	3.037	2.982	2.707	2.979	2.969	2.995	2.985	2.973	2.971	3.05	3.047	2.878	2.863	2.786	2.734
18000	2.659	2.744	2.802	2.222	2.214	1.978	1.994	1.878	2.439	2.764	2.513	2.462	0.783	0.74	0.38	0.175	0.223	0.235	2.901	2.87	2.948	2.634	2.194	2.047	2.345	2.678	2.498	2.783	2.761	2.741	2.874	2.849	2.268	2.244	2.244	1.885
54000	2.065	2.142	1.323	1.255	0.818	0.852	0.76	1.352	1.452	1.484	1.686	1.429	0.332	0.381	0.22	0.178	0.136	0.12	2.218	2.426	1.973	1.627	0.987	0.969	1.549	2.007	1.295	1.757	2.154	1.993	1.608	2.05	1.251	0.963	0.847	0.824
162000	1.121	1.169	1.045	0.643	0.565	0.651	0.356	0.865	0.754	0.872	0.856	0.715	0.196	0.233	0.148	0.133	0.095	0.087	1.256	1.451	1.244	0.648	0.432	0.51	0.566	1.218	0.773	0.838	1.107	1.032	1.07	1.129	0.49	0.398	0.451	0.424
486000	0.573	0.591	0.537	0.4	0.328	0.238	0.283	0.345	0.388	0.458	0.386	0.327	0.146	0.145	0.102	0.111	0.098	0.065	0.567	0.692	0.594	0.426	0.258	0.214	0.322	0.476	0.377	0.426	0.465	0.432	0.518	0.527	0.247	0.24	0.263	0.226
1458000	0.312	0.285	0.284	0.214	0.194	0.154	0.176	0.21	0.239	0.263	0.2	0.18	0.119	0.122	0.111	0.104	0.093	0.064	0.33	0.337	0.314	0.252	0.189	0.156	0.228	0.223	0.249	0.285	0.262	0.234	0.251	0.246	0.157	0.154	0.168	0.119
4374000	0.191	0.19	0.173	0.134	0.143	0.109	0.14	0.168	0.16	0.153	0.134	0.123	0.136	0.112	0.111	0.107	0.097	0.072	0.185	0.209	0.19	0.167	0.151	0.117	0.13	0.179	0.171	0.169	0.161	0.157	0.147	0.142	0.102	0.107	0.119	0.094
Ctrl: Control untouched sera
D: delepted sera
ND: Non-depleted sera
Summary AUC values
	P.uenonis						P.bivia
	HD			HS3			HD			HS3
	Ctrl	Non Depl.	Depl.	Ctrl	Non Depl.	Depl.	Ctrl	Non Depl.	Depl.	Ctrl	Non Depl.	Depl.
Pool 1	1187230	952080	1340198	1728854	1086872	614831	1235590	1133703	1188245	1903130	1333166	1500703
Pool 2	1182178	1023592	1270939	1376988	1364348	495935	1251944	1090939	966539	1572746	1404484	870922
Pool 3	861471	979523	992678	975532	1159037	368134	987853	1278415	1025707	935537	1480855	824793
