# Supplementary material for: A skin colonizer disrupts inflammatory and humoral immune defenses in hidradenitis suppurativa
Source: EMBO Mol Med. 2026 Mar 24;18(5):1744–70. doi: 10.1038/s44321-026-00407-7 (PMC13179376; doi:10.1038/s44321-026-00407-7)
Supplement: Supplementary file 3 — Source data Fig. 2 [file 44321_2026_407_MOESM3_ESM.zip › Figure 2/2B/Quantif serum on keratinocytes.xlsx]

## Sheet: Sheet1
Exp1
	Area	Mean	Mean normalized by DAPI	Min	MAX	Rawintden
DAPI HC	11504.1	109.714	0.368422	52	255	1.26217e+06
IgG HC	8228.2	40.421		17	255	332594
DAPI HS3	12065.4	103.22	1.04885	43	255	1.24539e+06
IgG HS3	99312.5	108.262		38	255	1.07518e+07
EXP 1 Sera on skin
			MFI			MFI FITC/DAPI
DAPI HS3	1	1.4	18.167	17	19	1.22189
FITC HS3	2	457047	22.198	0	255
DAPI HC	1	457047	34.018	0	255	0.296373
FITC HC	2	457047	10.082	0	255
EXP 3 Sera on skin
			MFI			MFI FITC/DAPI
DAPI HS3	1	1.4	18.02	17	19	1.11876
FITC HS3	2	457047	20.16	0	255
DAPI HC	1	457047	31.59	0	255	0.344729
FITC HC	2	457047	10.89	0	255
