# Supplementary material for: A skin colonizer disrupts inflammatory and humoral immune defenses in hidradenitis suppurativa
Source: EMBO Mol Med. 2026 Mar 24;18(5):1744–70. doi: 10.1038/s44321-026-00407-7 (PMC13179376; doi:10.1038/s44321-026-00407-7)
Supplement: Supplementary file 4 — Source data Fig. 3 [file 44321_2026_407_MOESM4_ESM.zip]

Archive with 36 entries (31 files):
- Figure 3/
- __MACOSX/._Figure 3
- Figure 3/3B/
- __MACOSX/Figure 3/._3B
- Figure 3/3C/
- __MACOSX/Figure 3/._3C
- Figure 3/3D/
- __MACOSX/Figure 3/._3D
- Figure 3/.DS_Store
- __MACOSX/Figure 3/._.DS_Store
- Figure 3/3A/
- __MACOSX/Figure 3/._3A
- Figure 3/3B/Source Data_Fig3B.xlsx
- __MACOSX/Figure 3/3B/._Source Data_Fig3B.xlsx
- Figure 3/3C/Source Data_Fig3C.xlsx
- __MACOSX/Figure 3/3C/._Source Data_Fig3C.xlsx
- Figure 3/3D/Cophs2 porphyro_ scan RGB.tif
- __MACOSX/Figure 3/3D/._Cophs2 porphyro_ scan RGB.tif
- Figure 3/3D/.DS_Store
- __MACOSX/Figure 3/3D/._.DS_Store
- Figure 3/3D/Cophs1 porphyro_ scan RGB.tif
- __MACOSX/Figure 3/3D/._Cophs1 porphyro_ scan RGB.tif
- Figure 3/3D/copc2x20 RGB.tif
- __MACOSX/Figure 3/3D/._copc2x20 RGB.tif
- Figure 3/3D/Copc2 porphyro_ scan RGB.tif
- __MACOSX/Figure 3/3D/._Copc2 porphyro_ scan RGB.tif
- Figure 3/3D/cophs3 pa x20 RGB.tif
- __MACOSX/Figure 3/3D/._cophs3 pa x20 RGB.tif
- Figure 3/3D/cophs2 pa x20 RGB.tif
- __MACOSX/Figure 3/3D/._cophs2 pa x20 RGB.tif
- Figure 3/3D/Cophs1 porphyro_ x20 RGB.tif
- __MACOSX/Figure 3/3D/._Cophs1 porphyro_ x20 RGB.tif
- Figure 3/3D/cophs3 pa scan RGB.tif
- __MACOSX/Figure 3/3D/._cophs3 pa scan RGB.tif
- Figure 3/3A/Source Data_Fig3A.xlsx
- __MACOSX/Figure 3/3A/._Source Data_Fig3A.xlsx
