# Supplementary material for: A skin colonizer disrupts inflammatory and humoral immune defenses in hidradenitis suppurativa
Source: EMBO Mol Med. 2026 Mar 24;18(5):1744–70. doi: 10.1038/s44321-026-00407-7 (PMC13179376; doi:10.1038/s44321-026-00407-7)
Supplement: Supplementary file 4 — Source data Fig. 3 [file 44321_2026_407_MOESM4_ESM.zip › Figure 3/3B/Source Data_Fig3B.xlsx]

## Sheet: Figure 3B
Figure 3. Porphyromonas invades the epidermis in severe HS.
Figure 3B:
OD405nm values
			P.bivia			P.uenonis
IgA1	HD	C6	0.0285458	0.0225458	0.0253458	0.0106167	0.00631667	0.00351667
		C9	0.0348458	0.00554583	0.00394583	0.00671667	0.00381667	0.00271667
		C11	0.0156458	0.00984583	0.00194583	0.00561667	0.00351667	0.00321667
		C15	0.0191458	0.0200458	0.00064583	0.00141667	0.00501667	0.00171667
		C19	0.0267458	0.0148458	0.00814583	0.00061667	0.00291667	0.00091667
		C21	0.0284458	0.0209458	0.0174458	0.00331667	0.00141667	0.00201667
		C26	0.0385458	0.0234458	0.0291458	0.00971667	0.00531667	0.00161667
		C27	0.0337458	0.0338458	0.0222458	0.0169167	0.00491667	0.00431667
		C28	0.00954583	0.0126458	0.0233458	0.00281667	0.00701667	0.00761667
		C29	0	0.0387458	0.0166458	0.00271667	0.00591667	0.00401667
		C32	0.00404583	0.0229458	0.0267458	0.00261667	0.0100167	0.00641667
	HS3	HS45	0.0170458	0.0271458	0.0162458	0.0173167	0.0139167	0.0133167
		HS48	0.0394458	0.0409458	0.0420458	0.00251667	0.00291667	0.00961667
		HS49	0.0406458	0.0348458	0.0350458	0.00491667	0.00441667	0.00811667
		HS50	0.0185458	0.0204458	0.0217458	0.00231667	0.00301667	0.00211667
		HS51	0.00104583	0.0158458	0.00834583	0.00561667	0.00481667	0.00431667
		HS52	0.0260458	0.00904583	0	0.00901667	0.0100167	0.0114167
		HS53	0.0192458	0.0254458	0.00384583	0.0189167	0.0273167	0.0159167
		HS54	0.104646	0.0919458	0.0970458	0.0171167	0.0149167	0.0199167
		HS55	0.101646	0.101146	0.102146	0.0107167	0.0134167	0.0108167
		HS56	0.0406458	0.0383458	0.0202458	0.0180167	0.0162167	0.0159167
		HS57	0.0515458	0.0268458	0.0247458	0.0157167	0.0101167	0.0106167
IgA2	HD	C6	0.29945	0.27495	0.30245	0.606617	0.493817	0.551117
		C9	0.12115	0.07515	0.06715	0.0371167	0.0357167	0.0354167
		C11	0.36385	0.29305	0.26305	0.213917	0.240217	0.178717
		C15	0.33725	0.33705	0.31245	0.136517	0.0850167	0.0611167
		C19	0.08235	0.07005	0.06005	0.0406167	0.0556167	0.0622167
		C21	0.27735	0.24695	0.23775	0.117417	0.113517	0.123917
		C26	0.06565	0.04685	0.05045	0.0117167	0.0143167	0.0111167
		C27	0.19105	0.19085	0.15885	0.145117	0.106617	0.114317
		C28	0.05315	0.05965	0.08265	0.0414167	0.0271167	0.0321167
		C29	0.14415	0.16395	0.16165	0.131317	0.142617	0.138117
		C32	0.16845	0.16745	0.20825	0.111517	0.109417	0.121517
	HS3	HS45	0.11865	0.15505	0.15525	0.0605167	0.0732167	0.0610167
		HS48	0.31385	0.35985	0.43075	0.181417	0.163317	0.201817
		HS49	0.22805	0.19965	0.15855	0.113017	0.137017	0.175517
		HS50	0.20625	0.20225	0.19515	0.122117	0.118017	0.122017
		HS51	0.47825	0.50835	0.46115	0.260917	0.261417	0.252117
		HS52	0.08225	0.05665	0.08855	0.0428167	0.0459167	0.0463167
		HS53	0.46555	0.46265	0.38655	0.280317	0.251317	0.250217
		HS54	0.40475	0.39515	0.33395	0.226317	0.247317	0.226117
		HS55	0.92565	0.91835	0.88455	0.379617	0.419117	0.399717
		HS56	0.79875	0.66275	0.61785	1.82852	1.85302	1.78272
		HS57	0.66275	0.58645	0.61155	0.151117	0.181917	0.168017
SIgA detection
	HD sera																						HS3 sera
Dilution Factor	C6		C9		C11		C15		C19		C21		C26		C27		C28		C29		C32		HS45		HS48		HS49		HS50		HS51		HS52		HS53		HS54		HS55		HS56		HS57
50	2.9221	2.8007	3.1713	3.1294	3.2547	3.2559	3.2196	3.1715	2.8274	2.8025	3.0653	3.129	3.0242	2.9593	2.8473	2.8336	3.1285	3.1696	2.0416	1.9862	2.3343	2.3457	3.2815	3.0948	3.2495	3.2486	3.4233	3.3762	3.5887	3.5497	3.4826	3.483	3.1234	3.1977	3.2422	3.2152	3.4268	3.4532	3.7839	3.7267	3.7253	3.6755	3.7845	3.6757
150	1.8985	1.5602	2.4732	2.3909	2.6608	2.555	2.4917	2.5432	1.7681	1.7824	2.2523	1.9494	1.8469	1.8771	1.7842	1.6982	2.332	2.3628	0.7395	0.706	0.9141	0.9374	2.3899	2.4085	2.7181	2.701	2.8426	2.8663	3.425	3.3961	3.0615	3.0717	2.4375	2.4035	2.5344	2.5515	2.9473	2.9673	3.3984	3.3727	3.3502	3.307	3.4809	3.4843
450	0.6469	0.6385	1.1118	1.0501	1.4367	1.3506	1.1586	1.3063	0.6535	0.652	0.9395	0.7609	0.837	0.76	0.6735	0.6255	1.0138	0.9825	0.2748	0.2742	0.3427	0.3451	1.1261	1.128	1.5812	1.6241	2.0831	2.0611	2.9437	2.8804	2.4356	2.4556	1.1634	1.2152	1.2045	1.2299	1.8954	1.9201	2.8629	2.8731	2.7156	2.6918	2.9829	2.9654
1350	0.2274	0.2326	0.414	0.4094	0.5295	0.5274	0.4744	0.4774	0.269	0.2695	0.3677	0.2942	0.2999	0.3063	0.2622	0.2535	0.3805	0.3654	0.1316	0.135	0.1569	0.1566	0.5158	0.4632	0.6108	0.6106	0.8456	0.8134	2.0499	2.0063	1.164	1.2229	0.4245	0.4326	0.4227	0.4827	0.7217	0.7327	1.7504	1.7365	1.4547	1.4582	1.9579	1.982
Summary AUC values
	AUC value
C6	978.1
C9	1478
C11	1758
C15	1617
C19	1009
C21	1234
C26	1137
C27	996
C28	1394
C29	469.9
C32	579
HS45	1536
HS48	1941
HS49	2357
HS50	3520
HS51	2792
HS52	1549
HS53	1604
HS54	2235
HS55	3370
HS56	3128
HS57	3554
Mann-Whitney test (p value)	<0,0001
