# Supplementary material for: A skin colonizer disrupts inflammatory and humoral immune defenses in hidradenitis suppurativa
Source: EMBO Mol Med. 2026 Mar 24;18(5):1744–70. doi: 10.1038/s44321-026-00407-7 (PMC13179376; doi:10.1038/s44321-026-00407-7)
Supplement: Supplementary file 4 — Source data Fig. 3 [file 44321_2026_407_MOESM4_ESM.zip › Figure 3/3C/Source Data_Fig3C.xlsx]

## Sheet: Figure 3C
Figure 3. Porphyromonas invades the epidermis in severe HS.
Figure 3C:
Pool Sera HD
Dilution Factor	HD1 Ctrl P.bivia		HD2 Ctrl P.bivia		HD3 Ctrl P.bivia		HD1 ND P.bivia		HD2 ND P.bivia		HD3 ND P.bivia		HD1 D P.bivia		HD2 D P.bivia		HD3 D P.bivia		HD1 Ctrl P.uenonis		HD2 Ctrl P.uenonis		HD3 Ctrl P.uenonis		HD1 ND P.uenonis		HD2 ND P.uenonis		HD3 ND P.uenonis		HD1 D P.uenonis		HD2 D P.uenonis		HD3 D P.uenonis
10	0.569	0.56	0.598	0.552	0.515	0.523	0.559	0.557	0.496	0.454	0.419	0.385	0.497	0.508	0.523	0.453	0.405	0.37	0.617	0.631	0.468	0.473	0.412	0.367	0.569	0.612	0.565	0.531	0.438	0.443	0.513	0.54	0.459	0.451	0.383	0.375
20	0.288	0.316	0.277	0.27	0.241	0.297	0.3	0.311	0.267	0.24	0.249	0.23	0.266	0.283	0.291	0.232	0.246	0.224	0.338	0.35	0.265	0.276	0.239	0.204	0.3	0.332	0.316	0.292	0.249	0.283	0.291	0.303	0.244	0.275	0.22	0.196
40	0.17	0.196	0.175	0.179	0.162	0.16	0.176	0.198	0.168	0.163	0.171	0.157	0.153	0.183	0.179	0.156	0.185	0.155	0.208	0.213	0.171	0.174	0.153	0.13	0.175	0.205	0.194	0.176	0.163	0.187	0.187	0.194	0.162	0.173	0.148	0.129
80	0.115	0.14	0.123	0.134	0.123	0.123	0.122	0.135	0.128	0.12	0.128	0.124	0.101	0.128	0.129	0.109	0.117	0.127	0.137	0.146	0.118	0.128	0.124	0.094	0.11	0.141	0.132	0.128	0.119	0.118	0.133	0.143	0.122	0.126	0.124	0.084
160	0.084	0.115	0.115	0.11	0.107	0.101	0.083	0.111	0.105	0.098	0.108	0.107	0.074	0.104	0.098	0.093	0.096	0.097	0.114	0.109	0.092	0.101	0.09	0.064	0.078	0.105	0.106	0.096	0.099	0.095	0.116	0.112	0.096	0.105	0.095	0.074
320	0.073	0.109	0.099	0.098	0.094	0.101	0.077	0.103	0.093	0.091	0.097	0.099	0.075	0.085	0.083	0.077	0.086	0.086	0.093	0.097	0.082	0.089	0.08	0.057	0.063	0.094	0.091	0.086	0.09	0.086	0.101	0.1	0.087	0.095	0.089	0.06
640	0.086	0.107	0.094	0.086	0.098	0.105	0.065	0.09	0.101	0.094	0.105	0.098	0.057	0.082	0.08	0.077	0.086	0.089	0.093	0.09	0.077	0.086	0.076	0.053	0.06	0.086	0.087	0.082	0.084	0.088	0.114	0.097	0.082	0.094	0.079	0.061
1280	0.097	0.15	0.086	0.082	0.091	0.097	0.066	0.09	0.086	0.083	0.091	0.097	0.049	0.076	0.074	0.074	0.078	0.081	0.105	0.114	0.092	0.081	0.074	0.051	0.051	0.084	0.082	0.078	0.082	0.089	0.13	0.101	0.082	0.09	0.079	0.091
Pool Sera HS3
Dilution Factor	HS3 1 Ctrl P.bivia		HS3 2 Ctrl P.bivia		HS3 3 Ctrl P.bivia		HS3 1 ND P.bivia		HS3 2 ND P.bivia		HS3 3 ND P.bivia		HS3 1 D P.bivia		HS3 2 D P.bivia		HS3 3 D P.bivia		HS3 1 Ctrl P.uenonis		HS3 2 Ctrl P.uenonis		HS3 3 Ctrl P.uenonis		HS3 1 ND P.uenonis		HS3 2 ND P.uenonis		HS3 3 ND P.uenonis		HS3 1 D P.uenonis		HS3 2 D P.uenonis		HS3 3 D P.uenonis
10	2.274	2.159	1.616	1.543	1.219	1.159	2.065	2.187	1.533	1.695	1.143	1.22	1.915	2.058	1.496	1.545	1.161	1.152	2.6	2.545	1.698	1.74	1.245	1.341	2.567	2.528	1.723	1.751	1.298	1.344	2.138	2.035	1.419	1.421	1.066	1.052
20	1.308	1.242	0.886	0.815	0.657	0.595	1.107	1.221	0.815	0.894	0.6	0.664	0.989	1.015	0.831	0.839	0.625	0.566	1.579	1.6	0.922	0.915	0.636	0.7	1.503	1.566	0.921	0.944	0.68	0.71	1.291	1.264	0.752	0.757	0.562	0.536
40	0.718	0.684	0.492	0.46	0.35	0.362	0.572	0.675	0.45	0.492	0.345	0.401	0.559	0.641	0.458	0.459	0.336	0.306	0.832	0.941	0.49	0.5	0.402	0.376	0.864	0.797	0.515	0.507	0.384	0.403	0.606	0.608	0.421	0.425	0.318	0.297
80	0.395	0.384	0.283	0.274	0.234	0.177	0.323	0.386	0.27	0.283	0.214	0.22	0.325	0.37	0.259	0.274	0.209	0.174	0.474	0.495	0.285	0.293	0.25	0.2	0.378	0.471	0.306	0.29	0.232	0.247	0.307	0.306	0.25	0.252	0.202	0.167
160	0.248	0.231	0.18	0.174	0.142	0.123	0.189	0.235	0.171	0.179	0.145	0.153	0.205	0.231	0.173	0.181	0.146	0.118	0.288	0.283	0.181	0.194	0.143	0.138	0.225	0.271	0.186	0.183	0.157	0.172	0.155	0.146	0.164	0.168	0.132	0.116
320	0.162	0.169	0.125	0.126	0.105	0.088	0.12	0.155	0.127	0.128	0.112	0.114	0.136	0.152	0.116	0.122	0.106	0.082	0.187	0.186	0.137	0.135	0.122	0.088	0.134	0.172	0.136	0.149	0.126	0.13	0.107	0.117	0.125	0.127	0.105	0.079
640	0.125	0.124	0.102	0.104	0.088	0.065	0.081	0.114	0.106	0.108	0.098	0.097	0.105	0.113	0.091	0.098	0.094	0.066	0.134	0.147	0.121	0.107	0.095	0.068	0.093	0.128	0.114	0.108	0.105	0.109	0.123	0.136	0.109	0.11	0.091	0.065
1280	0.111	0.106	0.086	0.092	0.082	0.056	0.065	0.1	0.091	0.09	0.091	0.097	0.087	0.095	0.077	0.084	0.172	0.076	0.123	0.115	0.09	0.103	0.086	0.066	0.073	0.114	0.101	0.097	0.094	0.109	0.1	0.132	0.135	0.112	0.081	0.067
Ctrl: Control untouched sera
D: delepted sera
ND: Non-depleted sera
Summary AUC values
	P.uenonis						P.bivia
	HD			HS3			HD			HS3
	Ctrl	Non Depl.	Depl.	Ctrl	Non Depl.	Depl.	Ctrl	Non Depl.	Depl.	Ctrl	Non Depl.	Depl.
Pool 1	138.2	107.4	146.5	276.9	235.6	210.4	140.1	116.1	101.8	237.5	199.7	206
Pool 2	117.9	120.2	122.3	195.3	197.2	188.4	127.2	126.7	110.5	180.9	183.5	170.8
Pool 3	92.7	120	104.2	147.2	177.5	131.9	133.5	133.3	117.5	136.2	161.5	152.3
