# Supplementary material for: A skin colonizer disrupts inflammatory and humoral immune defenses in hidradenitis suppurativa
Source: EMBO Mol Med. 2026 Mar 24;18(5):1744–70. doi: 10.1038/s44321-026-00407-7 (PMC13179376; doi:10.1038/s44321-026-00407-7)
Supplement: Supplementary file 4 — Source data Fig. 3 [file 44321_2026_407_MOESM4_ESM.zip › Figure 3/3A/Source Data_Fig3A.xlsx]

## Sheet: Figure 3A
Figure 3. Porphyromonas invades the epidermis in severe HS.
Figure 3A:
OD405nm values
			P.bivia			P.uenonis
IgG1	HD	C6	0.485383	0.413983	0.384783	0.159017	0.184317	0.194317
		C9	0.301283	0.250183	0.266683	0.126717	0.120417	0.120317
		C11	0.237683	0.245083	0.173883	0.122717	0.125317	0.125517
		C15	0.706083	0.696983	0.671583	0.196817	0.260817	0.264717
		C19	0.232983	0.180283	0.146483	0.0859167	0.0935167	0.100617
		C21	0.665983	0.639683	0.660883	0.144017	0.179217	0.190817
		C26	0.531083	0.538783	0.555383	0.165117	0.174417	0.183717
		C27	0.451083	0.452883	0.421383	0.140717	0.157817	0.165217
		C28	0.449583	0.466283	0.450383	0.147817	0.148917	0.151617
		C29	0.322283	0.324583	0.360883	0.163217	0.164917	0.177317
		C32	0.473883	0.368583	0.491783	0.160217	0.172317	0.161217
	HS3	HS45	0.805083	0.891183	0.732183	1.26122	1.23652	1.23602
		HS48	1.58458	1.61988	1.64788	0.248617	0.254317	0.286917
		HS49	2.08548	2.03338	1.95238	0.266517	0.259317	0.273717
		HS50	0.606283	0.540483	0.548183	0.347117	0.331917	0.341817
		HS51	1.95548	1.97988	1.97598	0.919017	0.883217	0.855917
		HS52	0.368983	0.399883	0.405683	0.217817	0.197617	0.206917
		HS53	1.88178	1.95608	1.89488	1.26332	1.29762	1.30902
		HS54	1.78858	1.85288	1.82438	0.963017	1.05582	1.06952
		HS55	1.46948	1.34018	1.33448	0.227617	0.236817	0.231617
		HS56	0.868283	0.789783	0.908583	0.586617	0.587817	0.524117
		HS57	2.37908	2.34238	2.32188	2.27752	2.20782	2.18192
IgG2	HD	C6	0.0412667	0.0138667	0.0148667	0.00324167	0	0.00144167
		C9	0.0359667	0.0225667	0.0277667	0.00554167	0.00224167	0.00224167
		C11	0.0198667	0.0184667	0.0171667	0.0106417	0.00054167	0.0281417
		C15	0.0512667	0.0491667	0.0480667	0	0.00204167	0
		C19	0.0157667	0.0146667	0.0102667	4.1667e-05	0.00254167	0
		C21	0.0166667	0.0216667	0.0223667	0	0	0
		C26	0.00876667	0.00626667	0.0131667	0	0	0
		C27	0.0349667	0.0237667	0.0245667	0.00224167	0	0.00084167
		C28	0.0313667	0.0227667	0.0234667	0.00364167	0.0105417	0.00854167
		C29	0.0179667	0.0178667	0.0151667	0	0	0
		C32	0.0111667	0.00876667	0.0182667	0.00074167	0.00244167	0.00274167
	HS3	HS45	0.0275667	0.0382667	0.0359667	0.0174417	0.0182417	0.0164417
		HS48	0.00886667	0.00986667	0.0387667	0	0	0
		HS49	0.186967	0.165367	0.154467	0.0370417	0.0331417	0.0354417
		HS50	0.0211667	0.0123667	0.0109667	0.00114167	0.00114167	0.00284167
		HS51	0.113167	0.110867	0.107767	0.0648417	0.0580417	0.0616417
		HS52	0.0330667	0.0260667	0.0295667	0.00654167	0.00844167	0.00434167
		HS53	0.0956667	0.0983667	0.0921667	0.0201417	0.0252417	0.0201417
		HS54	0.0659667	0.0617667	0.0650667	0.0666417	0.0540417	0.0564417
		HS55	0.0861667	0.0649667	0.0622667	0.0861417	0.0789417	0.0747417
		HS56	0.0828667	0.0583667	0.0703667	0.0197417	0.0178417	0.0175417
		HS57	0.0812667	0.0683667	0.0785667	0.00474167	0.00614167	0.00494167
IgG3	HD	C6	0.0129417	0.00554167	0.00644167	0.00322917	0.00232917	0
		C9	0.00194167	0	0	0	0	0
		C11	0	0	0.00564167	0	0	0
		C15	0.00074167	0	0.00084167	0	0	0
		C19	0	0	0	0	0.00042917	0
		C21	0.00544167	0.00594167	0.00314167	0.00062917	0.00062917	0
		C26	0.00584167	0.00324167	0.00234167	0.00302917	0.00102917	0
		C27	0.00984167	0.00554167	0.00674167	0.00412917	0	0
		C28	0.00344167	0.00204167	0.00314167	2.9167e-05	0.00182917	0.00332917
		C29	0.00164167	0.00044167	0.00254167	0	0	0.00182917
		C32	0.00634167	0.00224167	0.00434167	0.00122917	0.00352917	0.00322917
	HS3	HS45	0.00654167	0.00614167	0.00674167	0.00942917	0.00992917	0.00792917
		HS48	0.0343417	0.0260417	0.0343417	0.00292917	0.00342917	0.00352917
		HS49	0.0692417	0.0671417	0.0700417	0.00852917	0.00842917	0.00742917
		HS50	0.00604167	0.00514167	0.00424167	0.00322917	0.00062917	0.00242917
		HS51	0.0124417	0.00854167	0.00984167	0.00512917	0.00312917	0.00352917
		HS52	0.0104417	0.00804167	0.0102417	0.0136292	0.0146292	0.0145292
		HS53	0.0370417	0.0449417	0.0404417	0.0255292	0.0256292	0.0262292
		HS54	0.0988417	0.0928417	0.110342	0.0317292	0.0306292	0.0299292
		HS55	0.0885417	0.0810417	0.0835417	0.0123292	0.00912917	0.00472917
		HS56	0.00514167	0.00394167	0.00484167	0.00772917	0.00632917	0.00742917
		HS57	0.0593417	0.0585417	0.0663417	0.00672917	0.00922917	0.00962917
IgG4	HD	C6	0.260633	0.199333	0.183833	0.171583	0.0900833	0.105983
		C9	0.201833	0.130133	0.123133	0.0803833	0.0737833	0.0590833
		C11	0.823333	0.778433	0.644633	0.596783	0.577283	0.535783
		C15	0.189033	0.203533	0.140433	0.0556833	0.0855833	0.0690833
		C19	0.104133	0.0635333	0.0623333	0.0412833	0.0445833	0.0427833
		C21	0.0817333	0.0633333	0.0591333	0.0235833	0.0247833	0.0237833
		C26	0.654633	0.558833	0.563333	0.410683	0.452383	0.456383
		C27	0.149633	0.149533	0.116933	0.0527833	0.0545833	0.0561833
		C28	0.0169333	0.0335333	0.0411333	0.00868333	0.00678333	0.0143833
		C29	0.370233	0.343333	0.365933	0.233183	0.235683	0.239783
		C32	0.0564333	0.0663333	0.0879333	0.0298833	0.0279833	0.0303833
	HS3	HS45	0.599433	0.770233	0.704633	0.470183	0.477683	0.468683
		HS48	0.00623333	0.0263333	0.0649333	0.0141833	0.0172833	0.0172833
		HS49	0.589633	0.470433	0.411833	0.167283	0.142383	0.157683
		HS50	0.0165333	0	0	0.00118333	0	0.00078333
		HS51	0.136433	0.136833	0.123733	0.107983	0.105183	0.111383
		HS52	0.0453333	0.00323333	3.3333e-05	0.0145833	0.0169833	0.0171833
		HS53	1.51443	1.50223	1.37193	0.723383	0.733383	0.751983
		HS54	0.0523333	0.0530333	0.0634333	0.0376833	0.0348833	0.0334833
		HS55	0.162633	0.146333	0.158133	0.0580833	0.0605833	0.0321833
		HS56	0.152233	0.131433	0.116833	0.307683	0.303883	0.279483
		HS57	0	0	0	0.0150833	0.0174833	0.0154833
