# Supplementary material for: A skin colonizer disrupts inflammatory and humoral immune defenses in hidradenitis suppurativa
Source: EMBO Mol Med. 2026 Mar 24;18(5):1744–70. doi: 10.1038/s44321-026-00407-7 (PMC13179376; doi:10.1038/s44321-026-00407-7)
Supplement: Supplementary file 5 — Source data Fig. 4 [file 44321_2026_407_MOESM5_ESM.zip]

Archive with 42 entries (41 files):
- Figure 4/
- __MACOSX/._Figure 4
- Figure 4/read me.docx
- __MACOSX/Figure 4/._read me.docx
- Figure 4/COPHS1 X20_IgA_green.tif
- __MACOSX/Figure 4/._COPHS1 X20_IgA_green.tif
- Figure 4/COPHS1 X20_merged.tif
- __MACOSX/Figure 4/._COPHS1 X20_merged.tif
- Figure 4/COPHS2 X20 5_IgA_green.tif
- __MACOSX/Figure 4/._COPHS2 X20 5_IgA_green.tif
- Figure 4/.DS_Store
- __MACOSX/Figure 4/._.DS_Store
- Figure 4/COPC2 X20 2_IgA_green.tif
- __MACOSX/Figure 4/._COPC2 X20 2_IgA_green.tif
- Figure 4/COPC2 X20 2_merged.xml
- __MACOSX/Figure 4/._COPC2 X20 2_merged.xml
- Figure 4/COPHS2 X20 5_merged.tif
- __MACOSX/Figure 4/._COPHS2 X20 5_merged.tif
- Figure 4/COPC2 X20 2_merged.tif
- __MACOSX/Figure 4/._COPC2 X20 2_merged.tif
- Figure 4/COPHS2 X20 _cd138_orange.tif
- __MACOSX/Figure 4/._COPHS2 X20 _cd138_orange.tif
- Figure 4/COPHS3 X20 3._Cd138_orange.tif
- __MACOSX/Figure 4/._COPHS3 X20 3._Cd138_orange.tif
- Figure 4/COPHS3 X20 3_IgG_red.tif
- __MACOSX/Figure 4/._COPHS3 X20 3_IgG_red.tif
- Figure 4/COPC2 X20 2_cd138_orange.tif
- __MACOSX/Figure 4/._COPC2 X20 2_cd138_orange.tif
- Figure 4/COPHS3 X20 _IgA_green.tif
- __MACOSX/Figure 4/._COPHS3 X20 _IgA_green.tif
- Figure 4/COPHS1 X20_CD138_orange.tif
- __MACOSX/Figure 4/._COPHS1 X20_CD138_orange.tif
- Figure 4/COPHS1 X20_IgG_red.tif
- __MACOSX/Figure 4/._COPHS1 X20_IgG_red.tif
- Figure 4/COPHS3 X20 3_merged.tif
- __MACOSX/Figure 4/._COPHS3 X20 3_merged.tif
- Figure 4/COPHS3 X20 3_IgA_green.tif
- __MACOSX/Figure 4/._COPHS3 X20 3_IgA_green.tif
- Figure 4/COPHS2 X20 5._IgG_red.tif
- __MACOSX/Figure 4/._COPHS2 X20 5._IgG_red.tif
- Figure 4/COPC2 X20_IgG_red.tif
- __MACOSX/Figure 4/._COPC2 X20_IgG_red.tif
