# Supplementary material for: A skin colonizer disrupts inflammatory and humoral immune defenses in hidradenitis suppurativa
Source: EMBO Mol Med. 2026 Mar 24;18(5):1744–70. doi: 10.1038/s44321-026-00407-7 (PMC13179376; doi:10.1038/s44321-026-00407-7)
Supplement: Supplementary file 5 — Source data Fig. 4 [file 44321_2026_407_MOESM5_ESM.zip › Figure 4/COPC2 X20 2_merged.xml]

<root>
<name>COPC2 X20 2_merged</name>
<meta>
<positionX>0</positionX>
<positionY>0</positionY>
<positionZ>0</positionZ>
<positionT>0</positionT>
<pixelSizeX>1</pixelSizeX>
<pixelSizeY>1</pixelSizeY>
<pixelSizeZ>1</pixelSizeZ>
<timeInterval>1</timeInterval>
<channelName0>red</channelName0>
<channelName1>ch 1</channelName1>
<channelName2>ch 2</channelName2>
<userName>lguenin</userName>
</meta>
<rois/>
<overlays/>
<lut>
<numChannel>3</numChannel>
<scaler0>
<cancross>false</cancross>
<integerdata>true</integerdata>
<absleftin>0</absleftin>
<absrightin>255</absrightin>
<leftin>0</leftin>
<rightin>255</rightin>
<leftout>0</leftout>
<rightout>255</rightout>
</scaler0>
<colormap0>
<name>Custom</name>
<enabled>true</enabled>
<type>RGB</type>
<red rawdata="false">
<point>
<index>0</index>
<value>0</value>
</point>
<point>
<index>255</index>
<value>255</value>
</point>
</red>
<green rawdata="false">
<point>
<index>0</index>
<value>0</value>
</point>
<point>
<index>255</index>
<value>0</value>
</point>
</green>
<blue rawdata="false">
<point>
<index>0</index>
<value>0</value>
</point>
<point>
<index>255</index>
<value>0</value>
</point>
</blue>
<gray rawdata="false">
<point>
<index>0</index>
<value>0</value>
</point>
<point>
<index>255</index>
<value>85</value>
</point>
</gray>
<alpha rawdata="false">
<point>
<index>0</index>
<value>255</value>
</point>
<point>
<index>255</index>
<value>255</value>
</point>
</alpha>
</colormap0>
<scaler1>
<cancross>false</cancross>
<integerdata>true</integerdata>
<absleftin>0</absleftin>
<absrightin>255</absrightin>
<leftin>0</leftin>
<rightin>255</rightin>
<leftout>0</leftout>
<rightout>255</rightout>
</scaler1>
<colormap1>
<name>Custom</name>
<enabled>true</enabled>
<type>RGB</type>
<red rawdata="false">
<point>
<index>0</index>
<value>0</value>
</point>
<point>
<index>255</index>
<value>0</value>
</point>
</red>
<green rawdata="false">
<point>
<index>0</index>
<value>0</value>
</point>
<point>
<index>255</index>
<value>255</value>
</point>
</green>
<blue rawdata="false">
<point>
<index>0</index>
<value>0</value>
</point>
<point>
<index>255</index>
<value>0</value>
</point>
</blue>
<gray rawdata="false">
<point>
<index>0</index>
<value>0</value>
</point>
<point>
<index>255</index>
<value>85</value>
</point>
</gray>
<alpha rawdata="false">
<point>
<index>0</index>
<value>255</value>
</point>
<point>
<index>255</index>
<value>255</value>
</point>
</alpha>
</colormap1>
<scaler2>
<cancross>false</cancross>
<integerdata>true</integerdata>
<absleftin>0</absleftin>
<absrightin>255</absrightin>
<leftin>0</leftin>
<rightin>255</rightin>
<leftout>0</leftout>
<rightout>255</rightout>
</scaler2>
<colormap2>
<name>Custom</name>
<enabled>true</enabled>
<type>RGB</type>
<red rawdata="false">
<point>
<index>0</index>
<value>0</value>
</point>
<point>
<index>255</index>
<value>0</value>
</point>
</red>
<green rawdata="false">
<point>
<index>0</index>
<value>0</value>
</point>
<point>
<index>255</index>
<value>0</value>
</point>
</green>
<blue rawdata="false">
<point>
<index>0</index>
<value>0</value>
</point>
<point>
<index>255</index>
<value>255</value>
</point>
</blue>
<gray rawdata="false">
<point>
<index>0</index>
<value>0</value>
</point>
<point>
<index>255</index>
<value>85</value>
</point>
</gray>
<alpha rawdata="false">
<point>
<index>0</index>
<value>255</value>
</point>
<point>
<index>255</index>
<value>255</value>
</point>
</alpha>
</colormap2>
</lut>
<properties/>
</root>
