# Supplementary material for: A skin colonizer disrupts inflammatory and humoral immune defenses in hidradenitis suppurativa
Source: EMBO Mol Med. 2026 Mar 24;18(5):1744–70. doi: 10.1038/s44321-026-00407-7 (PMC13179376; doi:10.1038/s44321-026-00407-7)
Supplement: Supplementary file 6 — Source data Fig. 5 [file 44321_2026_407_MOESM6_ESM.zip]

Archive with 44 entries (38 files):
- Figure 5/
- __MACOSX/._Figure 5
- Figure 5/5A/
- __MACOSX/Figure 5/._5A
- Figure 5/5F/
- __MACOSX/Figure 5/._5F
- Figure 5/.DS_Store
- __MACOSX/Figure 5/._.DS_Store
- Figure 5/5C/
- __MACOSX/Figure 5/._5C
- Figure 5/5E/
- __MACOSX/Figure 5/._5E
- Figure 5/5B/
- __MACOSX/Figure 5/._5B
- Figure 5/5A/Fig5A_20241202_Tabl_Infection KC.xls
- __MACOSX/Figure 5/5A/._Fig5A_20241202_Tabl_Infection KC.xls
- Figure 5/5F/Fig 5 qPCR results.xlsx
- __MACOSX/Figure 5/5F/._Fig 5 qPCR results.xlsx
- Figure 5/5F/Fig5_qPCR raw data.xls
- __MACOSX/Figure 5/5F/._Fig5_qPCR raw data.xls
- Figure 5/5C/Fig5C_20231116-KC restes cytokines_report_2023-11-20 V2.xlsx
- __MACOSX/Figure 5/5C/._Fig5C_20231116-KC restes cytokines_report_2023-11-20 V2.xlsx
- Figure 5/5C/Fig5C_5A20231117-Cytokines Keratinocytes infectees_report2_2023-11-20-v2.xlsx
- __MACOSX/Figure 5/5C/._Fig5C_5A20231117-Cytokines Keratinocytes infectees_report2_2023-11-20-v2.xlsx
- Figure 5/5E/inf 2  manip 2 sc16s z0.5 RGB.tif
- __MACOSX/Figure 5/5E/._inf 2  manip 2 sc16s z0.5 RGB.tif
- Figure 5/5E/ctrl 1 2 manip 2 sc16s z0.5 RGB.tif
- __MACOSX/Figure 5/5E/._ctrl 1 2 manip 2 sc16s z0.5 RGB.tif
- Figure 5/5E/ctrl 1 2 manip 2 pa z0.5 RGB.tif
- __MACOSX/Figure 5/5E/._ctrl 1 2 manip 2 pa z0.5 RGB.tif
- Figure 5/5E/ctrl 1 2 manip 2 16s z0.5 RGB.tif
- __MACOSX/Figure 5/5E/._ctrl 1 2 manip 2 16s z0.5 RGB.tif
- Figure 5/5E/inf 2  manip 2 pa 1 z0.5 RGB.tif
- __MACOSX/Figure 5/5E/._inf 2  manip 2 pa 1 z0.5 RGB.tif
- Figure 5/5E/inf 2  manip 2 16s z0.5 RGB.tif
- __MACOSX/Figure 5/5E/._inf 2  manip 2 16s z0.5 RGB.tif
- Figure 5/5B/pa x63 z1  RGB.tif
- __MACOSX/Figure 5/5B/._pa x63 z1  RGB.tif
- Figure 5/5B/.DS_Store
- __MACOSX/Figure 5/5B/._.DS_Store
- Figure 5/5B/pb x63 z1  RGB.tif
- __MACOSX/Figure 5/5B/._pb x63 z1  RGB.tif
- Figure 5/5B/ni x63 z1 2 RGB.tif
- __MACOSX/Figure 5/5B/._ni x63 z1 2 RGB.tif
