# Supplementary material for: A skin colonizer disrupts inflammatory and humoral immune defenses in hidradenitis suppurativa
Source: EMBO Mol Med. 2026 Mar 24;18(5):1744–70. doi: 10.1038/s44321-026-00407-7 (PMC13179376; doi:10.1038/s44321-026-00407-7)
Supplement: Supplementary file 6 — Source data Fig. 5 [file 44321_2026_407_MOESM6_ESM.zip › Figure 5/5A/Fig5A_20241202_Tabl_Infection KC.xls]

## Sheet: Sheet0
	Freq. of Parent	FSC-H, SSC-H subset | Freq. of Parent	FSC-H, SSC-H subset/Live | Freq. of Parent	FSC-H, SSC-H subset/Live/Infected | Freq. of Parent
h48 KC HC Non inf 3.fcs	100 %	98.4 %	55.3 %	1.80 %
h48 KC HC Non inf 4.fcs	100 %	95.4 %	63.9 %	0.69 %
h48 KC HC Non inf 5.fcs	100 %	96.6 %	78.2 %	1.22 %
h48 KC HC Non inf 6.fcs	100 %	97.7 %	68.5 %	1.45 %
h48 KC HC+PA MOI10 1.fcs	100 %	17.3 %	55.4 %	69.6 %
h48 KC HC+PA MOI10 2.fcs	100 %	16.4 %	47.8 %	51.7 %
h48 KC HC+PA MOI10 3.fcs	100 %	22.3 %	55.3 %	79.3 %
h48 KC HC+PA MOI10 4.fcs	100 %	20.9 %	60.4 %	67.1 %
h48 KC HC+PB MOI5 1.fcs	100 %	85.3 %	44.2 %	0.053
h48 KC HC+PB MOI5 2.fcs	100 %	97.6 %	43.5 %	0.047
h48 KC HC+PB MOI5 3.fcs	100 %	97.6 %	51.5 %	1.87 %
h48 KC HC+PB MOI5 4.fcs	100 %	96.7 %	49.3 %	0.082
Mean	100 %	83.4 %	65.3 %	12.6 %
SD	0 %	31.1 %	15.1 %	26.6 %
ytes infe
