# Supplementary material for: A skin colonizer disrupts inflammatory and humoral immune defenses in hidradenitis suppurativa
Source: EMBO Mol Med. 2026 Mar 24;18(5):1744–70. doi: 10.1038/s44321-026-00407-7 (PMC13179376; doi:10.1038/s44321-026-00407-7)
Supplement: Supplementary file 6 — Source data Fig. 5 [file 44321_2026_407_MOESM6_ESM.zip › Figure 5/5F/Fig 5 qPCR results.xlsx]

## Sheet: plate 2
Plate
			CCL20	HPRT	Mean	ΔCt (Ct target- ref)	Relative expression 2-ΔCt	Relative expression in Part per Billion (ppb)	ΔΔCt ΔCt Sample - ΔCt Control	Fold Change 2-ΔΔCt
	Sample 1	Native skin_Ctrl 72h_explant_1	23.2696	23.9804	23.9187	-0.649078			-0.449491	1.36556			-0.199587
			23.5315	23.857		-0.38718			-0.187593	1.13886
	Sample 2	Native skin_Ctrl 72h_explant_2	24.6208	24.6391	24.5359	0.0848866			0.284474	0.821041
			24.6889	24.4326		0.153023			0.35261	0.783166
	Sample 3	Native skin_P.asacc 72h_explant_1	20.8603	24.2176	24.2553	-3.39496			-3.19537	9.16017
			20.948	24.2929		-3.30723			-3.10764	8.61974
	Sample 4	Native skin_P.asacc 72h_explant_2	20.7816	24.0786	24.1722	-3.39061			-3.19102	9.13257
			20.9515	24.2658		-3.22072			-3.02113	8.11805
	Sample 5	Native skin_P.bivia 72h_explant_1	21.7322	24.5226	24.4051	-2.6729			-2.47331	5.55317
			21.9264	24.2876		-2.47866			-2.27907	4.85365
	Sample 6	Native skin_P.bivia 72h_explant_2	21.5369	24.8398	24.8134	-3.27642			-3.07683	8.4376
			21.9268	24.7869		-2.88656			-2.68698	6.43962
			IL6	HPRT	Mean	ΔCt (Ct target- ref)	Relative expression 2-ΔCt	Relative expression in Part per Billion (ppb)	ΔΔCt ΔCt Sample - ΔCt Control	Fold Change 2-ΔΔCt
	Sample 1	Native skin_Ctrl 72h_explant_1	20.3793	23.9804	23.9187	-3.53934			-0.859172	1.814			-2.68017
			21.0318	23.857		-2.88691			-0.206742	1.15408
	Sample 2	Native skin_Ctrl 72h_explant_2	21.9604	24.6391	24.5359	-2.57551			0.104656	0.930027
			21.9578	24.4326		-2.57808			0.102086	0.931685
	Sample 3	Native skin_P.asacc 72h_explant_1	19.5907	24.2176	24.2553	-4.66453			-1.98436	3.95687
			19.6849	24.2929		-4.57036			-1.8902	3.70685
	Sample 4	Native skin_P.asacc 72h_explant_2	19.271	24.0786	24.1722	-4.90119			-2.22102	4.66223
			19.2826	24.2658		-4.88962			-2.20945	4.625
	Sample 5	Native skin_P.bivia 72h_explant_1	18.8728	24.5226	24.4051	-5.53227			-2.85211	7.22055
			18.6233	24.2876		-5.78171			-3.10155	8.58338
	Sample 6	Native skin_P.bivia 72h_explant_2	19.2373	24.8398	24.8134	-5.57605			-2.89588	7.44298
			18.8379	24.7869		-5.97545			-3.29528	9.81699
			IL8	HPRT	Mean	ΔCt (Ct target- ref)	Relative expression 2-ΔCt	Relative expression in Part per Billion (ppb)	ΔΔCt ΔCt Sample - ΔCt Control	Fold Change 2-ΔΔCt
	Sample 1	Native skin_Ctrl 72h_explant_1	21.6165	23.9804	23.9187	-2.3022			-0.015728	1.01096			-2.28648
			21.5559	23.857		-2.36273			-0.076252	1.05428
	Sample 2	Native skin_Ctrl 72h_explant_2	22.3631	24.6391	24.5359	-2.17282			0.113657	0.924242
			22.2277	24.4326		-2.30815			-0.021677	1.01514
	Sample 3	Native skin_P.asacc 72h_explant_1	18.4107	24.2176	24.2553	-5.84461			-3.55814	11.7789
			18.2574	24.2929		-5.99788			-3.7114	13.0992
	Sample 4	Native skin_P.asacc 72h_explant_2	18.1641	24.0786	24.1722	-6.00817			-3.72169	13.1929
			18.1077	24.2658		-6.06452			-3.77804	13.7184
	Sample 5	Native skin_P.bivia 72h_explant_1	18.4244	24.5226	24.4051	-5.98063			-3.69416	12.9435
			18.2776	24.2876		-6.12745			-3.84097	14.3301
	Sample 6	Native skin_P.bivia 72h_explant_2	19.1707	24.8398	24.8134	-5.6427			-3.35623	10.2406
			18.8423	24.7869		-5.97104			-3.68456	12.8577
			IL1b	HPRT	Mean	ΔCt (Ct target- ref)	Relative expression 2-ΔCt	Relative expression in Part per Billion (ppb)	ΔΔCt ΔCt Sample - ΔCt Control	Fold Change 2-ΔΔCt
	Sample 1	Native skin_Ctrl 72h_explant_1	24.6525	23.9804	23.9187	0.733818			-0.211853	1.15817			0.945671
			24.8261	23.857		0.907438			-0.0382328	1.02686
	Sample 2	Native skin_Ctrl 72h_explant_2	25.6136	24.6391	24.5359	1.07771			0.132036	0.912543
			25.5996	24.4326		1.06372			0.11805	0.921432
	Sample 3	Native skin_P.asacc 72h_explant_1	26.4624	24.2176	24.2553	2.20715			1.26148	0.417115
			26.5149	24.2929		2.25959			1.31392	0.402225
	Sample 4	Native skin_P.asacc 72h_explant_2	25.42	24.0786	24.1722	1.24774			0.302066	0.81109
			25.7469	24.2658		1.57471			0.629035	0.646609
	Sample 5	Native skin_P.bivia 72h_explant_1	24.5774	24.5226	24.4051	0.172342			-0.773329	1.70921
			24.7066	24.2876		0.301498			-0.644173	1.56284
	Sample 6	Native skin_P.bivia 72h_explant_2	24.7966	24.8398	24.8134	-0.0167179			-0.962389	1.94853
			25.2508	24.7869		0.437416			-0.508255	1.42233
