# Supplementary material for: A skin colonizer disrupts inflammatory and humoral immune defenses in hidradenitis suppurativa
Source: EMBO Mol Med. 2026 Mar 24;18(5):1744–70. doi: 10.1038/s44321-026-00407-7 (PMC13179376; doi:10.1038/s44321-026-00407-7)
Supplement: Supplementary file 6 — Source data Fig. 5 [file 44321_2026_407_MOESM6_ESM.zip › Figure 5/5F/Fig5_qPCR raw data.xls]

## Sheet: Sample Setup
Block Type	96-Well 0.1-mL Block
Calibration Background is expired	No
Calibration Background performed on	03-26-2024
Calibration Pure Dye ABY is expired	No
Calibration Pure Dye ABY performed on	03-26-2024
Calibration Pure Dye FAM is expired	No
Calibration Pure Dye FAM performed on	03-26-2024
Calibration Pure Dye JUN is expired	No
Calibration Pure Dye JUN performed on	03-26-2024
Calibration Pure Dye NED is expired	No
Calibration Pure Dye NED performed on	03-26-2024
Calibration Pure Dye ROX is expired	No
Calibration Pure Dye ROX performed on	03-26-2024
Calibration Pure Dye SYBR is expired	No
Calibration Pure Dye SYBR performed on	03-26-2024
Calibration Pure Dye TAMRA is expired	No
Calibration Pure Dye TAMRA performed on	03-26-2024
Calibration Pure Dye VIC is expired	No
Calibration Pure Dye VIC performed on	03-26-2024
Calibration ROI is expired	No
Calibration ROI performed on	03-26-2024
Calibration Uniformity is expired	No
Calibration Uniformity performed on	03-26-2024
Chemistry	SYBR_GREEN
Date Created	2024-04-18 17:15:32 PM PDT
Experiment Barcode
Experiment Comment
Experiment File Name	C:\Applied Biosystems\QuantStudio Design & Analysis Software\User Files\experiments\Laure\deciverneuil\2024-04-18_LGM008_plate1.eds
Experiment Name	2024-04-18_LGM008_plate1
Experiment Run End Time	2024-04-18 08:10:05 AM PDT
Experiment Type	Standard Curve
Instrument Name	272311022
Instrument Serial Number	272311022
Instrument Type	QuantStudio™ 3 System
Passive Reference	ROX
Post-read Stage/Step
Pre-read Stage/Step
Quantification Cycle Method	Ct
Signal Smoothing On	true
Stage where Melt Analysis is performed	Stage3
Stage/ Cycle where Ct Analysis is performed	Stage2, Step2
User Name
Well	Well Position	Sample Name	Sample Color	Biogroup Name	Biogroup Color	Target Name	Target Color	Task	Reporter	Quencher	Quantity	Comments
1	A1	Sample 1	RGB(176,23,31)			hprt	RGB(176,23,31)	UNKNOWN	SYBR	None
2	A2	Sample 1	RGB(176,23,31)			hprt	RGB(176,23,31)	UNKNOWN	SYBR	None
3	A3	Sample 1	RGB(176,23,31)			ccl20	RGB(238,238,0)	UNKNOWN	SYBR	None
4	A4	Sample 1	RGB(176,23,31)			ccl20	RGB(238,238,0)	UNKNOWN	SYBR	None
5	A5	Sample 1	RGB(176,23,31)			il1b	RGB(139,137,112)	UNKNOWN	SYBR	None
6	A6	Sample 1	RGB(176,23,31)			il1b	RGB(139,137,112)	UNKNOWN	SYBR	None
7	A7	Sample 1	RGB(176,23,31)			il6	RGB(238,121,66)	UNKNOWN	SYBR	None
8	A8	Sample 1	RGB(176,23,31)			il6	RGB(238,121,66)	UNKNOWN	SYBR	None
9	A9	Sample 1	RGB(176,23,31)			il8	RGB(142,56,142)	UNKNOWN	SYBR	None
10	A10	Sample 1	RGB(176,23,31)			il8	RGB(142,56,142)	UNKNOWN	SYBR	None
11	A11	Sample 1	RGB(176,23,31)			il13	RGB(198,113,113)	UNKNOWN	SYBR	None
12	A12	Sample 1	RGB(176,23,31)			il13	RGB(198,113,113)	UNKNOWN	SYBR	None
13	B1	Sample 2	RGB(0,0,255)			hprt	RGB(176,23,31)	UNKNOWN	SYBR	None
14	B2	Sample 2	RGB(0,0,255)			hprt	RGB(176,23,31)	UNKNOWN	SYBR	None
15	B3	Sample 2	RGB(0,0,255)			ccl20	RGB(238,238,0)	UNKNOWN	SYBR	None
16	B4	Sample 2	RGB(0,0,255)			ccl20	RGB(238,238,0)	UNKNOWN	SYBR	None
17	B5	Sample 2	RGB(0,0,255)			il1b	RGB(139,137,112)	UNKNOWN	SYBR	None
18	B6	Sample 2	RGB(0,0,255)			il1b	RGB(139,137,112)	UNKNOWN	SYBR	None
19	B7	Sample 2	RGB(0,0,255)			il6	RGB(238,121,66)	UNKNOWN	SYBR	None
20	B8	Sample 2	RGB(0,0,255)			il6	RGB(238,121,66)	UNKNOWN	SYBR	None
21	B9	Sample 2	RGB(0,0,255)			il8	RGB(142,56,142)	UNKNOWN	SYBR	None
22	B10	Sample 2	RGB(0,0,255)			il8	RGB(142,56,142)	UNKNOWN	SYBR	None
23	B11	Sample 2	RGB(0,0,255)			il13	RGB(198,113,113)	UNKNOWN	SYBR	None
24	B12	Sample 2	RGB(0,0,255)			il13	RGB(198,113,113)	UNKNOWN	SYBR	None
25	C1	Sample 3	RGB(0,139,69)			hprt	RGB(176,23,31)	UNKNOWN	SYBR	None
26	C2	Sample 3	RGB(0,139,69)			hprt	RGB(176,23,31)	UNKNOWN	SYBR	None
27	C3	Sample 3	RGB(0,139,69)			ccl20	RGB(238,238,0)	UNKNOWN	SYBR	None
28	C4	Sample 3	RGB(0,139,69)			ccl20	RGB(238,238,0)	UNKNOWN	SYBR	None
29	C5	Sample 3	RGB(0,139,69)			il1b	RGB(139,137,112)	UNKNOWN	SYBR	None
30	C6	Sample 3	RGB(0,139,69)			il1b	RGB(139,137,112)	UNKNOWN	SYBR	None
31	C7	Sample 3	RGB(0,139,69)			il6	RGB(238,121,66)	UNKNOWN	SYBR	None
32	C8	Sample 3	RGB(0,139,69)			il6	RGB(238,121,66)	UNKNOWN	SYBR	None
33	C9	Sample 3	RGB(0,139,69)			il8	RGB(142,56,142)	UNKNOWN	SYBR	None
34	C10	Sample 3	RGB(0,139,69)			il8	RGB(142,56,142)	UNKNOWN	SYBR	None
35	C11	Sample 3	RGB(0,139,69)			il13	RGB(198,113,113)	UNKNOWN	SYBR	None
36	C12	Sample 3	RGB(0,139,69)			il13	RGB(198,113,113)	UNKNOWN	SYBR	None
37	D1	Sample 4	RGB(255,127,0)			hprt	RGB(176,23,31)	UNKNOWN	SYBR	None
38	D2	Sample 4	RGB(255,127,0)			hprt	RGB(176,23,31)	UNKNOWN	SYBR	None
39	D3	Sample 4	RGB(255,127,0)			ccl20	RGB(238,238,0)	UNKNOWN	SYBR	None
40	D4	Sample 4	RGB(255,127,0)			ccl20	RGB(238,238,0)	UNKNOWN	SYBR	None
41	D5	Sample 4	RGB(255,127,0)			il1b	RGB(139,137,112)	UNKNOWN	SYBR	None
42	D6	Sample 4	RGB(255,127,0)			il1b	RGB(139,137,112)	UNKNOWN	SYBR	None
43	D7	Sample 4	RGB(255,127,0)			il6	RGB(238,121,66)	UNKNOWN	SYBR	None
44	D8	Sample 4	RGB(255,127,0)			il6	RGB(238,121,66)	UNKNOWN	SYBR	None
45	D9	Sample 4	RGB(255,127,0)			il8	RGB(142,56,142)	UNKNOWN	SYBR	None
46	D10	Sample 4	RGB(255,127,0)			il8	RGB(142,56,142)	UNKNOWN	SYBR	None
47	D11	Sample 4	RGB(255,127,0)			il13	RGB(198,113,113)	UNKNOWN	SYBR	None
48	D12	Sample 4	RGB(255,127,0)			il13	RGB(198,113,113)	UNKNOWN	SYBR	None
49	E1	Sample 5	RGB(139,137,112)			hprt	RGB(176,23,31)	UNKNOWN	SYBR	None
50	E2	Sample 5	RGB(139,137,112)			hprt	RGB(176,23,31)	UNKNOWN	SYBR	None
51	E3	Sample 5	RGB(139,137,112)			ccl20	RGB(238,238,0)	UNKNOWN	SYBR	None
52	E4	Sample 5	RGB(139,137,112)			ccl20	RGB(238,238,0)	UNKNOWN	SYBR	None
53	E5	Sample 5	RGB(139,137,112)			il1b	RGB(139,137,112)	UNKNOWN	SYBR	None
54	E6	Sample 5	RGB(139,137,112)			il1b	RGB(139,137,112)	UNKNOWN	SYBR	None
55	E7	Sample 5	RGB(139,137,112)			il6	RGB(238,121,66)	UNKNOWN	SYBR	None
56	E8	Sample 5	RGB(139,137,112)			il6	RGB(238,121,66)	UNKNOWN	SYBR	None
57	E9	Sample 5	RGB(139,137,112)			il8	RGB(142,56,142)	UNKNOWN	SYBR	None
58	E10	Sample 5	RGB(139,137,112)			il8	RGB(142,56,142)	UNKNOWN	SYBR	None
59	E11	Sample 5	RGB(139,137,112)			il13	RGB(198,113,113)	UNKNOWN	SYBR	None
60	E12	Sample 5	RGB(139,137,112)			il13	RGB(198,113,113)	UNKNOWN	SYBR	None
61	F1	Sample 6	RGB(238,121,66)			hprt	RGB(176,23,31)	UNKNOWN	SYBR	None
62	F2	Sample 6	RGB(238,121,66)			hprt	RGB(176,23,31)	UNKNOWN	SYBR	None
63	F3	Sample 6	RGB(238,121,66)			ccl20	RGB(238,238,0)	UNKNOWN	SYBR	None
64	F4	Sample 6	RGB(238,121,66)			ccl20	RGB(238,238,0)	UNKNOWN	SYBR	None
65	F5	Sample 6	RGB(238,121,66)			il1b	RGB(139,137,112)	UNKNOWN	SYBR	None
66	F6	Sample 6	RGB(238,121,66)			il1b	RGB(139,137,112)	UNKNOWN	SYBR	None
67	F7	Sample 6	RGB(238,121,66)			il6	RGB(238,121,66)	UNKNOWN	SYBR	None
68	F8	Sample 6	RGB(238,121,66)			il6	RGB(238,121,66)	UNKNOWN	SYBR	None
69	F9	Sample 6	RGB(238,121,66)			il8	RGB(142,56,142)	UNKNOWN	SYBR	None
70	F10	Sample 6	RGB(238,121,66)			il8	RGB(142,56,142)	UNKNOWN	SYBR	None
71	F11	Sample 6	RGB(238,121,66)			il13	RGB(198,113,113)	UNKNOWN	SYBR	None
72	F12	Sample 6	RGB(238,121,66)			il13	RGB(198,113,113)	UNKNOWN	SYBR	None
73	G1	Sample 2	RGB(0,0,255)			hif1a	RGB(0,245,255)	UNKNOWN	SYBR	None
74	G2	Sample 1	RGB(176,23,31)			hif1a	RGB(0,245,255)	UNKNOWN	SYBR	None
75	G3	Sample 3	RGB(0,139,69)			hif1a	RGB(0,245,255)	UNKNOWN	SYBR	None
76	G4	Sample 4	RGB(255,127,0)			hif1a	RGB(0,245,255)	UNKNOWN	SYBR	None
77	G5	Sample 5	RGB(139,137,112)			hif1a	RGB(0,245,255)	UNKNOWN	SYBR	None
78	G6	Sample 6	RGB(238,121,66)			hif1a	RGB(0,245,255)	UNKNOWN	SYBR	None
79	G7	Sample 2	RGB(0,0,255)			defb4a	RGB(238,220,130)	UNKNOWN	SYBR	None
80	G8	Sample 1	RGB(176,23,31)			defb4a	RGB(238,220,130)	UNKNOWN	SYBR	None
81	G9	Sample 5	RGB(139,137,112)			defb4a	RGB(238,220,130)	UNKNOWN	SYBR	None
82	G10	Sample 4	RGB(255,127,0)			defb4a	RGB(238,220,130)	UNKNOWN	SYBR	None
83	G11	Sample 5	RGB(139,137,112)			defb4a	RGB(238,220,130)	UNKNOWN	SYBR	None
84	G12	Sample 6	RGB(238,121,66)			defb4a	RGB(238,220,130)	UNKNOWN	SYBR	None
85	H1	Sample 2	RGB(0,0,255)			hif1a	RGB(0,245,255)	UNKNOWN	SYBR	None
86	H2	Sample 1	RGB(176,23,31)			hif1a	RGB(0,245,255)	UNKNOWN	SYBR	None
87	H3	Sample 3	RGB(0,139,69)			hif1a	RGB(0,245,255)	UNKNOWN	SYBR	None
88	H4	Sample 4	RGB(255,127,0)			hif1a	RGB(0,245,255)	UNKNOWN	SYBR	None
89	H5	Sample 5	RGB(139,137,112)			hif1a	RGB(0,245,255)	UNKNOWN	SYBR	None
90	H6	Sample 6	RGB(238,121,66)			hif1a	RGB(0,245,255)	UNKNOWN	SYBR	None
91	H7	Sample 2	RGB(0,0,255)			defb4a	RGB(238,220,130)	UNKNOWN	SYBR	None
92	H8	Sample 1	RGB(176,23,31)			defb4a	RGB(238,220,130)	UNKNOWN	SYBR	None
93	H9	Sample 3	RGB(0,139,69)			defb4a	RGB(238,220,130)	UNKNOWN	SYBR	None
94	H10	Sample 4	RGB(255,127,0)			defb4a	RGB(238,220,130)	UNKNOWN	SYBR	None
95	H11	Sample 5	RGB(139,137,112)			defb4a	RGB(238,220,130)	UNKNOWN	SYBR	None
96	H12	Sample 6	RGB(238,121,66)			defb4a	RGB(238,220,130)	UNKNOWN	SYBR	None

## Sheet: Amplification Data
Block Type	96-Well 0.1-mL Block
Calibration Background is expired	No
Calibration Background performed on	03-26-2024
Calibration Pure Dye ABY is expired	No
Calibration Pure Dye ABY performed on	03-26-2024
Calibration Pure Dye FAM is expired	No
Calibration Pure Dye FAM performed on	03-26-2024
Calibration Pure Dye JUN is expired	No
Calibration Pure Dye JUN performed on	03-26-2024
Calibration Pure Dye NED is expired	No
Calibration Pure Dye NED performed on	03-26-2024
Calibration Pure Dye ROX is expired	No
Calibration Pure Dye ROX performed on	03-26-2024
Calibration Pure Dye SYBR is expired	No
Calibration Pure Dye SYBR performed on	03-26-2024
Calibration Pure Dye TAMRA is expired	No
Calibration Pure Dye TAMRA performed on	03-26-2024
Calibration Pure Dye VIC is expired	No
Calibration Pure Dye VIC performed on	03-26-2024
Calibration ROI is expired	No
Calibration ROI performed on	03-26-2024
Calibration Uniformity is expired	No
Calibration Uniformity performed on	03-26-2024
Chemistry	SYBR_GREEN
Date Created	2024-04-18 17:15:35 PM PDT
Experiment Barcode
Experiment Comment
Experiment File Name	C:\Applied Biosystems\QuantStudio Design & Analysis Software\User Files\experiments\Laure\deciverneuil\2024-04-18_LGM008_plate1.eds
Experiment Name	2024-04-18_LGM008_plate1
Experiment Run End Time	2024-04-18 08:10:05 AM PDT
Experiment Type	Standard Curve
Instrument Name	272311022
Instrument Serial Number	272311022
Instrument Type	QuantStudio™ 3 System
Passive Reference	ROX
Post-read Stage/Step
Pre-read Stage/Step
Quantification Cycle Method	Ct
Signal Smoothing On	true
Stage where Melt Analysis is performed	Stage3
Stage/ Cycle where Ct Analysis is performed	Stage2, Step2
User Name
Well	Well Position	Cycle	Target Name	Rn	Delta Rn
1	A1	1	hprt	0.66681	-0.0224693
1	A1	2	hprt	0.67278	-0.0253762
1	A1	3	hprt	0.691499	-0.0155334
1	A1	4	hprt	0.712417	-0.00349261
1	A1	5	hprt	0.722484	-0.00230239
1	A1	6	hprt	0.735853	0.00219012
1	A1	7	hprt	0.742712	0.000173016
1	A1	8	hprt	0.754798	0.00338217
1	A1	9	hprt	0.766941	0.00664819
1	A1	10	hprt	0.781026	0.0118573
1	A1	11	hprt	0.786088	0.00804248
1	A1	12	hprt	0.79108	0.00415761
1	A1	13	hprt	0.80153	0.00573061
1	A1	14	hprt	0.805387	0.000711286
1	A1	15	hprt	0.813923	0.000370924
1	A1	16	hprt	0.81574	-0.00668873
1	A1	17	hprt	0.82596	-0.00534615
1	A1	18	hprt	0.830282	-0.00990039
1	A1	19	hprt	0.845689	-0.00336988
1	A1	20	hprt	0.86553	0.00759425
1	A1	21	hprt	0.891428	0.0246155
1	A1	22	hprt	0.935149	0.0594603
1	A1	23	hprt	1.0122	0.127631
1	A1	24	hprt	1.17236	0.278917
1	A1	25	hprt	1.45923	0.556916
1	A1	26	hprt	1.93305	1.02185
1	A1	27	hprt	2.58559	1.66551
1	A1	28	hprt	3.27844	2.34949
1	A1	29	hprt	3.88274	2.94492
1	A1	30	hprt	4.43044	3.48373
1	A1	31	hprt	4.91682	3.96124
1	A1	32	hprt	5.33998	4.37553
1	A1	33	hprt	5.70355	4.73022
1	A1	34	hprt	6.02929	5.04709
1	A1	35	hprt	6.32747	5.33638
1	A1	36	hprt	6.56062	5.56065
1	A1	37	hprt	6.75327	5.74443
1	A1	38	hprt	6.96533	5.94761
1	A1	39	hprt	7.15505	6.12846
1	A1	40	hprt	7.29988	6.26441
2	A2	1	hprt	0.690137	0.0218326
2	A2	2	hprt	0.684167	0.010625
2	A2	3	hprt	0.686007	0.00722881
2	A2	4	hprt	0.691594	0.00757916
2	A2	5	hprt	0.693428	0.00417632
2	A2	6	hprt	0.699242	0.00475334
2	A2	7	hprt	0.698105	-0.00162073
2	A2	8	hprt	0.69179	-0.0131722
2	A2	9	hprt	0.695566	-0.014633
2	A2	10	hprt	0.707953	-0.00748352
2	A2	11	hprt	0.719991	-0.000681627
2	A2	12	hprt	0.726514	0.000604097
2	A2	13	hprt	0.731918	0.00077128
2	A2	14	hprt	0.733172	-0.00321193
2	A2	15	hprt	0.742097	0.00047628
2	A2	16	hprt	0.755596	0.00873867
2	A2	17	hprt	0.758569	0.00647511
2	A2	18	hprt	0.76934	0.012009
2	A2	19	hprt	0.78236	0.0197927
2	A2	20	hprt	0.797063	0.0292587
2	A2	21	hprt	0.826537	0.0534955
2	A2	22	hprt	0.867296	0.0890176
2	A2	23	hprt	0.949656	0.166141
2	A2	24	hprt	1.08515	0.296401
2	A2	25	hprt	1.34724	0.553256
2	A2	26	hprt	1.7621	0.962875
2	A2	27	hprt	2.34733	1.54287
2	A2	28	hprt	2.96638	2.15668
2	A2	29	hprt	3.49968	2.68474
2	A2	30	hprt	3.96894	3.14876
2	A2	31	hprt	4.39517	3.56976
2	A2	32	hprt	4.76154	3.93089
2	A2	33	hprt	5.05186	4.21597
2	A2	34	hprt	5.32252	4.4814
2	A2	35	hprt	5.55701	4.71065
2	A2	36	hprt	5.77105	4.91946
2	A2	37	hprt	5.94421	5.08738
2	A2	38	hprt	6.09944	5.23737
2	A2	39	hprt	6.23741	5.37011
2	A2	40	hprt	6.34646	5.47391
3	A3	1	ccl20	0.601722	-0.0186347
3	A3	2	ccl20	0.612684	-0.0170694
3	A3	3	ccl20	0.630145	-0.00900606
3	A3	4	ccl20	0.643925	-0.00462273
3	A3	5	ccl20	0.655226	-0.00271896
3	A3	6	ccl20	0.673594	0.00625166
3	A3	7	ccl20	0.683676	0.00693718
3	A3	8	ccl20	0.687638	0.00150189
3	A3	9	ccl20	0.696541	0.00100771
3	A3	10	ccl20	0.709681	0.00475005
3	A3	11	ccl20	0.716908	0.0025802
3	A3	12	ccl20	0.728077	0.00435195
3	A3	13	ccl20	0.736249	0.00312648
3	A3	14	ccl20	0.737779	-0.00474067
3	A3	15	ccl20	0.748616	-0.00329991
3	A3	16	ccl20	0.758227	-0.0030864
3	A3	17	ccl20	0.767678	-0.0030324
3	A3	18	ccl20	0.777142	-0.00296588
3	A3	19	ccl20	0.800011	0.010506
3	A3	20	ccl20	0.831245	0.0323433
3	A3	21	ccl20	0.880513	0.0722141
3	A3	22	ccl20	0.970745	0.153049
3	A3	23	ccl20	1.1365	0.309407
3	A3	24	ccl20	1.44309	0.606596
3	A3	25	ccl20	1.94358	1.09769
3	A3	26	ccl20	2.63819	1.7829
3	A3	27	ccl20	3.37381	2.50913
3	A3	28	ccl20	4.01717	3.1431
3	A3	29	ccl20	4.58179	3.69831
3	A3	30	ccl20	5.07157	4.1787
3	A3	31	ccl20	5.49811	4.59584
3	A3	32	ccl20	5.85165	4.93998
3	A3	33	ccl20	6.17867	5.25761
3	A3	34	ccl20	6.46182	5.53136
3	A3	35	ccl20	6.71235	5.77249
3	A3	36	ccl20	6.95421	6.00495
3	A3	37	ccl20	7.15009	6.19143
3	A3	38	ccl20	7.33014	6.36209
3	A3	39	ccl20	7.48821	6.51076
3	A3	40	ccl20	7.59145	6.60461
4	A4	1	ccl20	0.617663	-0.00279654
4	A4	2	ccl20	0.623594	-0.00592071
4	A4	3	ccl20	0.631707	-0.00686229
4	A4	4	ccl20	0.648195	0.000569999
4	A4	5	ccl20	0.659018	0.00233877
4	A4	6	ccl20	0.668939	0.00320453
4	A4	7	ccl20	0.672787	-0.00200223
4	A4	8	ccl20	0.680631	-0.00321387
4	A4	9	ccl20	0.690245	-0.00265448
4	A4	10	ccl20	0.704732	0.00277777
4	A4	11	ccl20	0.71704	0.00603028
4	A4	12	ccl20	0.724389	0.00432458
4	A4	13	ccl20	0.732487	0.00336727
4	A4	14	ccl20	0.739033	0.000857859
4	A4	15	ccl20	0.745987	-0.00124278
4	A4	16	ccl20	0.756094	-0.000191296
4	A4	17	ccl20	0.762951	-0.00238898
4	A4	18	ccl20	0.76948	-0.00491514
4	A4	19	ccl20	0.78608	0.0026304
4	A4	20	ccl20	0.811049	0.0185442
4	A4	21	ccl20	0.855237	0.0536772
4	A4	22	ccl20	0.934156	0.123541
4	A4	23	ccl20	1.07604	0.256373
4	A4	24	ccl20	1.34181	0.513086
4	A4	25	ccl20	1.77429	0.936513
4	A4	26	ccl20	2.38457	1.53774
4	A4	27	ccl20	3.03239	2.1765
4	A4	28	ccl20	3.60497	2.74002
4	A4	29	ccl20	4.09851	3.22451
4	A4	30	ccl20	4.51966	3.63661
4	A4	31	ccl20	4.89038	3.99827
4	A4	32	ccl20	5.21046	4.30929
4	A4	33	ccl20	5.48948	4.57926
4	A4	34	ccl20	5.72666	4.80739
4	A4	35	ccl20	5.93237	5.00404
4	A4	36	ccl20	6.12579	5.1884
4	A4	37	ccl20	6.29752	5.35108
4	A4	38	ccl20	6.45061	5.49512
4	A4	39	ccl20	6.58891	5.62436
4	A4	40	ccl20	6.70283	5.72922
5	A5	1	il1b	0.559188	0.00784446
5	A5	2	il1b	0.55947	0.00204252
5	A5	3	il1b	0.561815	-0.0016971
5	A5	4	il1b	0.566851	-0.0027448
5	A5	5	il1b	0.575684	3.66306e-06
5	A5	6	il1b	0.581378	-0.000386535
5	A5	7	il1b	0.587484	-0.000365102
5	A5	8	il1b	0.59424	0.000306438
5	A5	9	il1b	0.60066	0.000642046
5	A5	10	il1b	0.607213	0.00111045
5	A5	11	il1b	0.616002	0.00381576
5	A5	12	il1b	0.619691	0.00141963
5	A5	13	il1b	0.627313	0.00295729
5	A5	14	il1b	0.63406	0.00362078
5	A5	15	il1b	0.635057	-0.00146674
5	A5	16	il1b	0.63982	-0.00278838
5	A5	17	il1b	0.647289	-0.00140397
5	A5	18	il1b	0.653401	-0.00137586
5	A5	19	il1b	0.659214	-0.00164756
5	A5	20	il1b	0.670933	0.00398731
5	A5	21	il1b	0.682539	0.00950888
5	A5	22	il1b	0.707765	0.0286505
5	A5	23	il1b	0.750346	0.0651471
5	A5	24	il1b	0.827726	0.136443
5	A5	25	il1b	0.975313	0.277946
5	A5	26	il1b	1.23616	0.532712
5	A5	27	il1b	1.64854	0.938999
5	A5	28	il1b	2.16191	1.44629
5	A5	29	il1b	2.65118	1.92947
5	A5	30	il1b	3.06941	2.34162
5	A5	31	il1b	3.45177	2.7179
5	A5	32	il1b	3.80697	3.06701
5	A5	33	il1b	4.12467	3.37863
5	A5	34	il1b	4.40531	3.65319
5	A5	35	il1b	4.67383	3.91562
5	A5	36	il1b	4.90537	4.14108
5	A5	37	il1b	5.10506	4.33468
5	A5	38	il1b	5.29229	4.51583
5	A5	39	il1b	5.44657	4.66402
5	A5	40	il1b	5.56188	4.77324
6	A6	1	il1b	0.521485	0.0134304
6	A6	2	il1b	0.52016	0.00645234
6	A6	3	il1b	0.523164	0.00380344
6	A6	4	il1b	0.52628	0.001267
6	A6	5	il1b	0.53115	0.000484371
6	A6	6	il1b	0.539586	0.00326819
6	A6	7	il1b	0.540728	-0.00124289
6	A6	8	il1b	0.541577	-0.00604633
6	A6	9	il1b	0.549233	-0.00404286
6	A6	10	il1b	0.559706	0.000778184
6	A6	11	il1b	0.566254	0.00167289
6	A6	12	il1b	0.569646	-0.000587099
6	A6	13	il1b	0.572325	-0.00356085
6	A6	14	il1b	0.580932	-0.000606033
6	A6	15	il1b	0.587394	0.00020326
6	A6	16	il1b	0.593805	0.000961292
6	A6	17	il1b	0.598401	-9.46237e-05
6	A6	18	il1b	0.604729	0.000580558
6	A6	19	il1b	0.609718	-8.32186e-05
6	A6	20	il1b	0.618699	0.00324473
6	A6	21	il1b	0.628108	0.00700159
6	A6	22	il1b	0.649054	0.0222949
6	A6	23	il1b	0.685766	0.0533544
6	A6	24	il1b	0.759194	0.12113
6	A6	25	il1b	0.888134	0.244417
6	A6	26	il1b	1.12236	0.472993
6	A6	27	il1b	1.49031	0.835286
6	A6	28	il1b	1.96745	1.30677
6	A6	29	il1b	2.42825	1.76192
6	A6	30	il1b	2.81217	2.14019
6	A6	31	il1b	3.17113	2.4935
6	A6	32	il1b	3.50787	2.82459
6	A6	33	il1b	3.80842	3.11949
6	A6	34	il1b	4.08802	3.39343
6	A6	35	il1b	4.32929	3.62905
6	A6	36	il1b	4.54406	3.83817
6	A6	37	il1b	4.74413	4.03258
6	A6	38	il1b	4.91669	4.19949
6	A6	39	il1b	5.06412	4.34127
6	A6	40	il1b	5.18659	4.45809
7	A7	1	il6	0.313429	0.00551402
7	A7	2	il6	0.320667	0.00323318
7	A7	3	il6	0.328053	0.00110169
7	A7	4	il6	0.333627	-0.00284277
7	A7	5	il6	0.343991	-0.00199666
7	A7	6	il6	0.355257	-0.000248968
7	A7	7	il6	0.368485	0.0034607
7	A7	8	il6	0.375819	0.00127601
7	A7	9	il6	0.383066	-0.000994547
7	A7	10	il6	0.391546	-0.00203325
7	A7	11	il6	0.407416	0.00431884
7	A7	12	il6	0.412948	0.000332357
7	A7	13	il6	0.423592	0.00145811
7	A7	14	il6	0.430236	-0.00141517
7	A7	15	il6	0.438753	-0.00241633
7	A7	16	il6	0.453646	0.00295849
7	A7	17	il6	0.470858	0.010652
7	A7	18	il6	0.489061	0.0193367
7	A7	19	il6	0.526336	0.047093
7	A7	20	il6	0.590463	0.101702
7	A7	21	il6	0.708651	0.210372
7	A7	22	il6	0.918811	0.411014
7	A7	23	il6	1.26458	0.747268
7	A7	24	il6	1.74124	1.2144
7	A7	25	il6	2.24557	1.70922
7	A7	26	il6	2.71571	2.16984
7	A7	27	il6	3.18005	2.62466
7	A7	28	il6	3.63557	3.07066
7	A7	29	il6	4.07588	3.50145
7	A7	30	il6	4.47678	3.89284
7	A7	31	il6	4.84993	4.25647
7	A7	32	il6	5.19167	4.58869
7	A7	33	il6	5.49251	4.88001
7	A7	34	il6	5.75781	5.13579
7	A7	35	il6	6.00646	5.37493
7	A7	36	il6	6.24411	5.60306
7	A7	37	il6	6.45911	5.80854
7	A7	38	il6	6.65774	5.99765
7	A7	39	il6	6.8505	6.18089
7	A7	40	il6	7.01566	6.33653
8	A8	1	il6	0.344507	0.00439557
8	A8	2	il6	0.348221	0.00114451
8	A8	3	il6	0.353303	-0.000737783
8	A8	4	il6	0.357946	-0.00305999
8	A8	5	il6	0.367231	-0.000739738
8	A8	6	il6	0.377912	0.00297577
8	A8	7	il6	0.382668	0.00076696
8	A8	8	il6	0.389044	0.000177849
8	A8	9	il6	0.394589	-0.00124117
8	A8	10	il6	0.403912	0.00111687
8	A8	11	il6	0.41341	0.00364991
8	A8	12	il6	0.417486	0.000761074
8	A8	13	il6	0.422759	-0.000931141
8	A8	14	il6	0.430533	-0.000122524
8	A8	15	il6	0.437862	0.000242218
8	A8	16	il6	0.441581	-0.00300392
8	A8	17	il6	0.451695	0.00014561
8	A8	18	il6	0.463745	0.00522982
8	A8	19	il6	0.487769	0.0222896
8	A8	20	il6	0.529976	0.0575319
8	A8	21	il6	0.604978	0.125568
8	A8	22	il6	0.739292	0.252918
8	A8	23	il6	0.960285	0.466945
8	A8	24	il6	1.25845	0.758143
8	A8	25	il6	1.57721	1.06994
8	A8	26	il6	1.87827	1.36404
8	A8	27	il6	2.16874	1.64755
8	A8	28	il6	2.45134	1.92317
8	A8	29	il6	2.71756	2.18243
8	A8	30	il6	2.96832	2.42622
8	A8	31	il6	3.19821	2.64915
8	A8	32	il6	3.40063	2.84461
8	A8	33	il6	3.58294	3.01995
8	A8	34	il6	3.75844	3.18848
8	A8	35	il6	3.91234	3.33543
8	A8	36	il6	4.04513	3.46124
8	A8	37	il6	4.17726	3.58641
8	A8	38	il6	4.29581	3.698
8	A8	39	il6	4.40594	3.80116
8	A8	40	il6	4.49581	3.88407
9	A9	1	il8	0.419098	0.0169444
9	A9	2	il8	0.432576	0.00618747
9	A9	3	il8	0.461337	0.0107139
9	A9	4	il8	0.477472	0.0026136
9	A9	5	il8	0.496869	-0.00222388
9	A9	6	il8	0.523649	0.000320936
9	A9	7	il8	0.544262	-0.00330053
9	A9	8	il8	0.565518	-0.00627986
9	A9	9	il8	0.588679	-0.00735317
9	A9	10	il8	0.613178	-0.00708972
9	A9	11	il8	0.641457	-0.00304489
9	A9	12	il8	0.669078	0.000340594
9	A9	13	il8	0.700791	0.00781919
9	A9	14	il8	0.724691	0.00748379
9	A9	15	il8	0.753835	0.0123929
9	A9	16	il8	0.800593	0.0349168
9	A9	17	il8	0.839058	0.0491464
9	A9	18	il8	0.888811	0.0746642
9	A9	19	il8	0.944105	0.105724
9	A9	20	il8	1.02513	0.162516
9	A9	21	il8	1.14885	0.261996
9	A9	22	il8	1.35646	0.445379
9	A9	23	il8	1.68881	0.753486
9	A9	24	il8	2.18891	1.22935
9	A9	25	il8	2.8391	1.85531
9	A9	26	il8	3.53225	2.52422
9	A9	27	il8	4.17577	3.14351
9	A9	28	il8	4.75475	3.69826
9	A9	29	il8	5.26248	4.18175
9	A9	30	il8	5.70547	4.6005
9	A9	31	il8	6.09998	4.97078
9	A9	32	il8	6.42819	5.27476
9	A9	33	il8	6.73077	5.5531
9	A9	34	il8	6.98885	5.78694
9	A9	35	il8	7.2048	5.97866
9	A9	36	il8	7.38866	6.13829
9	A9	37	il8	7.54589	6.27128
9	A9	38	il8	7.70369	6.40484
9	A9	39	il8	7.83041	6.50733
9	A9	40	il8	7.91939	6.57208
10	A10	1	il8	0.477702	0.0202101
10	A10	2	il8	0.490182	0.00467672
10	A10	3	il8	0.517717	0.00419776
10	A10	4	il8	0.548096	0.00656415
10	A10	5	il8	0.572995	0.00344942
10	A10	6	il8	0.596459	-0.0011
10	A10	7	il8	0.61765	-0.00792244
10	A10	8	il8	0.648458	-0.00512755
10	A10	9	il8	0.673777	-0.00782171
10	A10	10	il8	0.707721	-0.00189108
10	A10	11	il8	0.736537	-0.00108872
10	A10	12	il8	0.764804	-0.000835667
10	A10	13	il8	0.797424	0.00377096
10	A10	14	il8	0.829471	0.00780485
10	A10	15	il8	0.859773	0.0100934
10	A10	16	il8	0.903452	0.0257594
10	A10	17	il8	0.953501	0.0477952
10	A10	18	il8	0.996463	0.0627436
10	A10	19	il8	1.05731	0.095579
10	A10	20	il8	1.15365	0.163905
10	A10	21	il8	1.29084	0.273078
10	A10	22	il8	1.50743	0.461654
10	A10	23	il8	1.86671	0.792927
10	A10	24	il8	2.41535	1.31355
10	A10	25	il8	3.13171	2.00189
10	A10	26	il8	3.86941	2.71158
10	A10	27	il8	4.55363	3.36779
10	A10	28	il8	5.15918	3.94532
10	A10	29	il8	5.69212	4.45025
10	A10	30	il8	6.15719	4.8873
10	A10	31	il8	6.55018	5.25229
10	A10	32	il8	6.89485	5.56894
10	A10	33	il8	7.18632	5.8324
10	A10	34	il8	7.45937	6.07744
10	A10	35	il8	7.69053	6.28058
10	A10	36	il8	7.88874	6.45078
10	A10	37	il8	8.05475	6.58877
10	A10	38	il8	8.19665	6.70266
10	A10	39	il8	8.32279	6.80079
10	A10	40	il8	8.41533	6.86531
11	A11	1	il13	0.374974	-0.00515791
11	A11	2	il13	0.377163	-0.0096221
11	A11	3	il13	0.382239	-0.0112004
11	A11	4	il13	0.389887	-0.0102061
11	A11	5	il13	0.397521	-0.00922573
11	A11	6	il13	0.412741	-0.000660013
11	A11	7	il13	0.420715	0.000660972
11	A11	8	il13	0.425999	-0.000709402
11	A11	9	il13	0.430783	-0.00257893
11	A11	10	il13	0.443282	0.00326589
11	A11	11	il13	0.45562	0.00895006
11	A11	12	il13	0.463744	0.0104207
11	A11	13	il13	0.467234	0.00725692
11	A11	14	il13	0.471813	0.00518223
11	A11	15	il13	0.478852	0.00556736
11	A11	16	il13	0.487968	0.00802948
11	A11	17	il13	0.49351	0.00691803
11	A11	18	il13	0.49821	0.00496359
11	A11	19	il13	0.501612	0.00171185
11	A11	20	il13	0.51312	0.00656671
11	A11	21	il13	0.517417	0.00421
11	A11	22	il13	0.515993	-0.00386775
11	A11	23	il13	0.516819	-0.00969595
11	A11	24	il13	0.524967	-0.00820167
11	A11	25	il13	0.52906	-0.0107625
11	A11	26	il13	0.539881	-0.00659533
11	A11	27	il13	0.549722	-0.00340809
11	A11	28	il13	0.569462	0.00967793
11	A11	29	il13	0.607011	0.0405733
11	A11	30	il13	0.679903	0.106811
11	A11	31	il13	0.799887	0.220141
11	A11	32	il13	1.00771	0.421315
11	A11	33	il13	1.31706	0.724009
11	A11	34	il13	1.71247	1.11277
11	A11	35	il13	2.13914	1.53278
11	A11	36	il13	2.56375	1.95074
11	A11	37	il13	2.99467	2.375
11	A11	38	il13	3.39182	2.7655
11	A11	39	il13	3.74784	3.11486
11	A11	40	il13	4.02964	3.39001
12	A12	1	il13	0.431277	-0.0140715
12	A12	2	il13	0.43414	-0.0185246
12	A12	3	il13	0.444891	-0.0150885
12	A12	4	il13	0.450588	-0.0167081
12	A12	5	il13	0.463964	-0.0106479
12	A12	6	il13	0.476896	-0.00503168
12	A12	7	il13	0.492808	0.00356545
12	A12	8	il13	0.496616	5.76537e-05
12	A12	9	il13	0.500595	-0.00327938
12	A12	10	il13	0.51559	0.00439966
12	A12	11	il13	0.526122	0.00761616
12	A12	12	il13	0.539781	0.0139596
12	A12	13	il13	0.547315	0.0141777
12	A12	14	il13	0.551562	0.0111083
12	A12	15	il13	0.551831	0.00406185
12	A12	16	il13	0.55816	0.00307545
12	A12	17	il13	0.570026	0.00762501
12	A12	18	il13	0.583292	0.0135754
12	A12	19	il13	0.587663	0.0106307
12	A12	20	il13	0.592469	0.00812161
12	A12	21	il13	0.593347	0.00168371
12	A12	22	il13	0.596848	-0.00213129
12	A12	23	il13	0.597038	-0.0092568
12	A12	24	il13	0.603598	-0.0100124
12	A12	25	il13	0.610917	-0.01001
12	A12	26	il13	0.616993	-0.0112489
12	A12	27	il13	0.625315	-0.0102434
12	A12	28	il13	0.630056	-0.0128178
12	A12	29	il13	0.658151	0.00796098
12	A12	30	il13	0.706978	0.0494722
12	A12	31	il13	0.792718	0.127896
12	A12	32	il13	0.931331	0.259194
12	A12	33	il13	1.19005	0.510598
12	A12	34	il13	1.57332	0.886556
12	A12	35	il13	1.99422	1.30014
12	A12	36	il13	2.4054	1.704
12	A12	37	il13	2.80249	2.09378
12	A12	38	il13	3.19159	2.47555
12	A12	39	il13	3.57053	2.84718
12	A12	40	il13	3.89125	3.16058
13	B1	1	hprt	0.676341	-0.0132077
13	B1	2	hprt	0.683416	-0.00960312
13	B1	3	hprt	0.693864	-0.00262541
13	B1	4	hprt	0.702602	0.002642
13	B1	5	hprt	0.699944	-0.00348622
13	B1	6	hprt	0.700225	-0.0066757
13	B1	7	hprt	0.707523	-0.00284852
13	B1	8	hprt	0.712025	-0.00181703
13	B1	9	hprt	0.725201	0.0078889
13	B1	10	hprt	0.728165	0.00738288
13	B1	11	hprt	0.729647	0.00539432
13	B1	12	hprt	0.728992	0.00126804
13	B1	13	hprt	0.732179	0.000985301
13	B1	14	hprt	0.735072	0.000407164
13	B1	15	hprt	0.738012	-0.000122634
13	B1	16	hprt	0.74089	-0.000715732
13	B1	17	hprt	0.742215	-0.00286087
13	B1	18	hprt	0.74373	-0.00481648
13	B1	19	hprt	0.752037	1.99929e-05
13	B1	20	hprt	0.764514	0.00902694
13	B1	21	hprt	0.776387	0.0174298
13	B1	22	hprt	0.800928	0.0385004
13	B1	23	hprt	0.854089	0.0881908
13	B1	24	hprt	0.946604	0.177236
13	B1	25	hprt	1.11945	0.34661
13	B1	26	hprt	1.44662	0.670307
13	B1	27	hprt	1.94563	1.16585
13	B1	28	hprt	2.5969	1.81365
13	B1	29	hprt	3.2344	2.44768
13	B1	30	hprt	3.80023	3.01004
13	B1	31	hprt	4.30056	3.5069
13	B1	32	hprt	4.74315	3.94602
13	B1	33	hprt	5.13958	4.33897
13	B1	34	hprt	5.47331	4.66924
13	B1	35	hprt	5.7647	4.95716
13	B1	36	hprt	6.02904	5.21803
13	B1	37	hprt	6.27537	5.46088
13	B1	38	hprt	6.47106	5.6531
13	B1	39	hprt	6.64831	5.82688
13	B1	40	hprt	6.78742	5.96253
14	B2	1	hprt	0.794833	0.00525436
14	B2	2	hprt	0.792186	0.00169863
14	B2	3	hprt	0.789703	-0.00169343
14	B2	4	hprt	0.791022	-0.00128236
14	B2	5	hprt	0.791678	-0.00153558
14	B2	6	hprt	0.791835	-0.00228763
14	B2	7	hprt	0.792893	-0.00213757
14	B2	8	hprt	0.796429	0.000489131
14	B2	9	hprt	0.798025	0.00117683
14	B2	10	hprt	0.800582	0.00282488
14	B2	11	hprt	0.804983	0.00631686
14	B2	12	hprt	0.804566	0.004992
14	B2	13	hprt	0.801423	0.000939466
14	B2	14	hprt	0.800826	-0.000565869
14	B2	15	hprt	0.803183	0.000882564
14	B2	16	hprt	0.803933	0.000724115
14	B2	17	hprt	0.799618	-0.00449972
14	B2	18	hprt	0.800683	-0.00434369
14	B2	19	hprt	0.811328	0.00539271
14	B2	20	hprt	0.824178	0.0173342
14	B2	21	hprt	0.837042	0.0292898
14	B2	22	hprt	0.864714	0.0560526
14	B2	23	hprt	0.916032	0.106462
14	B2	24	hprt	1.02382	0.213338
14	B2	25	hprt	1.20936	0.397974
14	B2	26	hprt	1.53854	0.726243
14	B2	27	hprt	2.0691	1.25589
14	B2	28	hprt	2.72234	1.90823
14	B2	29	hprt	3.33608	2.52106
14	B2	30	hprt	3.88129	3.06536
14	B2	31	hprt	4.3849	3.56806
14	B2	32	hprt	4.81984	4.00209
14	B2	33	hprt	5.19139	4.37273
14	B2	34	hprt	5.52765	4.70809
14	B2	35	hprt	5.82007	4.9996
14	B2	36	hprt	6.07682	5.25544
14	B2	37	hprt	6.30217	5.47988
14	B2	38	hprt	6.50264	5.67944
14	B2	39	hprt	6.68993	5.86582
14	B2	40	hprt	6.81172	5.9867
15	B3	1	ccl20	0.550123	0.0138963
15	B3	2	ccl20	0.548785	0.0102079
15	B3	3	ccl20	0.54496	0.00403365
15	B3	4	ccl20	0.536643	-0.00663328
15	B3	5	ccl20	0.538364	-0.00726158
15	B3	6	ccl20	0.547791	-0.000184382
15	B3	7	ccl20	0.551002	0.000676651
15	B3	8	ccl20	0.555561	0.00288618
15	B3	9	ccl20	0.560907	0.00588201
15	B3	10	ccl20	0.562166	0.00479135
15	B3	11	ccl20	0.561124	0.00139959
15	B3	12	ccl20	0.56145	-0.000624118
15	B3	13	ccl20	0.564559	0.000135468
15	B3	14	ccl20	0.563775	-0.0029991
15	B3	15	ccl20	0.565776	-0.00334714
15	B3	16	ccl20	0.575581	0.00410754
15	B3	17	ccl20	0.57791	0.00408696
15	B3	18	ccl20	0.573629	-0.00254336
15	B3	19	ccl20	0.574116	-0.00440644
15	B3	20	ccl20	0.588287	0.00741434
15	B3	21	ccl20	0.607872	0.0246503
15	B3	22	ccl20	0.65042	0.0648478
15	B3	23	ccl20	0.719143	0.131222
15	B3	24	ccl20	0.842883	0.252612
15	B3	25	ccl20	1.0745	0.481876
15	B3	26	ccl20	1.4845	0.88953
15	B3	27	ccl20	2.10422	1.5069
15	B3	28	ccl20	2.83437	2.2347
15	B3	29	ccl20	3.53196	2.92994
15	B3	30	ccl20	4.12888	3.52451
15	B3	31	ccl20	4.65552	4.0488
15	B3	32	ccl20	5.10861	4.49954
15	B3	33	ccl20	5.49761	4.88619
15	B3	34	ccl20	5.83342	5.21965
15	B3	35	ccl20	6.12818	5.51206
15	B3	36	ccl20	6.38402	5.76555
15	B3	37	ccl20	6.61257	5.99175
15	B3	38	ccl20	6.81778	6.19461
15	B3	39	ccl20	6.99794	6.37243
15	B3	40	ccl20	7.14008	6.51221
16	B4	1	ccl20	0.57133	0.00965947
16	B4	2	ccl20	0.569335	0.00464046
16	B4	3	ccl20	0.571069	0.00335033
16	B4	4	ccl20	0.573993	0.00325002
16	B4	5	ccl20	0.575743	0.00197651
16	B4	6	ccl20	0.577224	0.000433351
16	B4	7	ccl20	0.577244	-0.00257119
16	B4	8	ccl20	0.578656	-0.00418355
16	B4	9	ccl20	0.583393	-0.00247009
16	B4	10	ccl20	0.587861	-0.00102623
16	B4	11	ccl20	0.589783	-0.00212861
16	B4	12	ccl20	0.594502	-0.000433506
16	B4	13	ccl20	0.59675	-0.00120955
16	B4	14	ccl20	0.598834	-0.00214981
16	B4	15	ccl20	0.605028	0.00102003
16	B4	16	ccl20	0.608151	0.0011188
16	B4	17	ccl20	0.61251	0.00245425
16	B4	18	ccl20	0.613955	0.000875028
16	B4	19	ccl20	0.617799	0.00169424
16	B4	20	ccl20	0.627581	0.00845276
16	B4	21	ccl20	0.646548	0.0243959
16	B4	22	ccl20	0.684075	0.0588984
16	B4	23	ccl20	0.744624	0.116423
16	B4	24	ccl20	0.871194	0.239969
16	B4	25	ccl20	1.09656	0.462307
16	B4	26	ccl20	1.48746	0.850183
16	B4	27	ccl20	2.07365	1.43335
16	B4	28	ccl20	2.77376	2.13044
16	B4	29	ccl20	3.43273	2.78638
16	B4	30	ccl20	3.99281	3.34344
16	B4	31	ccl20	4.47818	3.82579
16	B4	32	ccl20	4.89217	4.23675
16	B4	33	ccl20	5.26506	4.60662
16	B4	34	ccl20	5.57415	4.91269
16	B4	35	ccl20	5.83988	5.17539
16	B4	36	ccl20	6.08146	5.41394
16	B4	37	ccl20	6.28533	5.61479
16	B4	38	ccl20	6.46284	5.78928
16	B4	39	ccl20	6.62839	5.95181
16	B4	40	ccl20	6.76544	6.08583
17	B5	1	il1b	0.589152	0.0083032
17	B5	2	il1b	0.586797	0.00423985
17	B5	3	il1b	0.585592	0.00132656
17	B5	4	il1b	0.587252	0.0012789
17	B5	5	il1b	0.58893	0.00124857
17	B5	6	il1b	0.590422	0.00103246
17	B5	7	il1b	0.591014	-8.3859e-05
17	B5	8	il1b	0.58873	-0.00407664
17	B5	9	il1b	0.589623	-0.00489184
17	B5	10	il1b	0.595075	-0.00114788
17	B5	11	il1b	0.59809	0.000158673
17	B5	12	il1b	0.603769	0.00413015
17	B5	13	il1b	0.604085	0.0027372
17	B5	14	il1b	0.603432	0.000376395
17	B5	15	il1b	0.603529	-0.00123542
17	B5	16	il1b	0.604835	-0.00163714
17	B5	17	il1b	0.607524	-0.000656926
17	B5	18	il1b	0.608739	-0.00114972
17	B5	19	il1b	0.611807	0.000209697
17	B5	20	il1b	0.615686	0.00238081
17	B5	21	il1b	0.618309	0.00329558
17	B5	22	il1b	0.634835	0.0181135
17	B5	23	il1b	0.657429	0.0389989
17	B5	24	il1b	0.692482	0.0723437
17	B5	25	il1b	0.762434	0.140587
17	B5	26	il1b	0.909291	0.285736
17	B5	27	il1b	1.16971	0.544447
17	B5	28	il1b	1.587	0.960029
17	B5	29	il1b	2.12009	1.49141
17	B5	30	il1b	2.63888	2.00849
17	B5	31	il1b	3.08157	2.44947
17	B5	32	il1b	3.48467	2.85086
17	B5	33	il1b	3.87342	3.23791
17	B5	34	il1b	4.22695	3.58973
17	B5	35	il1b	4.53906	3.90014
17	B5	36	il1b	4.83185	4.19122
17	B5	37	il1b	5.09307	4.45072
17	B5	38	il1b	5.32232	4.67827
17	B5	39	il1b	5.523	4.87724
17	B5	40	il1b	5.68061	5.03314
18	B6	1	il1b	0.579652	0.00706613
18	B6	2	il1b	0.581991	0.00628323
18	B6	3	il1b	0.583116	0.00428647
18	B6	4	il1b	0.581148	-0.000802867
18	B6	5	il1b	0.583211	-0.0018621
18	B6	6	il1b	0.588415	0.000220668
18	B6	7	il1b	0.590532	-0.000783848
18	B6	8	il1b	0.594215	-0.00022237
18	B6	9	il1b	0.598281	0.000721531
18	B6	10	il1b	0.600799	0.000117976
18	B6	11	il1b	0.604326	0.000523409
18	B6	12	il1b	0.606319	-0.000605978
18	B6	13	il1b	0.610079	3.23295e-05
18	B6	14	il1b	0.613362	0.000194277
18	B6	15	il1b	0.613576	-0.00271431
18	B6	16	il1b	0.617201	-0.00221101
18	B6	17	il1b	0.620937	-0.00159594
18	B6	18	il1b	0.625391	-0.000263718
18	B6	19	il1b	0.628265	-0.00051191
18	B6	20	il1b	0.632924	0.00102512
18	B6	21	il1b	0.639473	0.00445227
18	B6	22	il1b	0.648939	0.0107972
18	B6	23	il1b	0.672673	0.0314094
18	B6	24	il1b	0.715618	0.0712326
18	B6	25	il1b	0.789583	0.142076
18	B6	26	il1b	0.939296	0.288667
18	B6	27	il1b	1.21098	0.55723
18	B6	28	il1b	1.64519	0.988321
18	B6	29	il1b	2.20592	1.54593
18	B6	30	il1b	2.74197	2.07886
18	B6	31	il1b	3.19777	2.53153
18	B6	32	il1b	3.6089	2.93955
18	B6	33	il1b	4.00392	3.33143
18	B6	34	il1b	4.36196	3.68636
18	B6	35	il1b	4.68392	4.00519
18	B6	36	il1b	4.96576	4.28392
18	B6	37	il1b	5.22004	4.53507
18	B6	38	il1b	5.44905	4.76096
18	B6	39	il1b	5.65665	4.96544
18	B6	40	il1b	5.81534	5.121
19	B7	1	il6	0.30506	0.00403068
19	B7	2	il6	0.307273	0.00223931
19	B7	3	il6	0.310198	0.00115939
19	B7	4	il6	0.314721	0.00167862
19	B7	5	il6	0.317853	0.00080567
19	B7	6	il6	0.319355	-0.00169747
19	B7	7	il6	0.32484	-0.000216839
19	B7	8	il6	0.330121	0.00106015
19	B7	9	il6	0.334672	0.00160653
19	B7	10	il6	0.336199	-0.000871688
19	B7	11	il6	0.340594	-0.000481229
19	B7	12	il6	0.342656	-0.00242343
19	B7	13	il6	0.348228	-0.000856373
19	B7	14	il6	0.349122	-0.00396626
19	B7	15	il6	0.351948	-0.00514507
19	B7	16	il6	0.362468	0.00137013
19	B7	17	il6	0.369156	0.00405384
19	B7	18	il6	0.373031	0.00392401
19	B7	19	il6	0.384154	0.0110421
19	B7	20	il6	0.406316	0.0291998
19	B7	21	il6	0.447213	0.0660926
19	B7	22	il6	0.519613	0.134488
19	B7	23	il6	0.659049	0.26992
19	B7	24	il6	0.897881	0.504747
19	B7	25	il6	1.2432	0.846059
19	B7	26	il6	1.62722	1.22608
19	B7	27	il6	1.97826	1.57311
19	B7	28	il6	2.31344	1.90429
19	B7	29	il6	2.65718	2.24402
19	B7	30	il6	2.98762	2.57046
19	B7	31	il6	3.29218	2.87101
19	B7	32	il6	3.57381	3.14864
19	B7	33	il6	3.83009	3.40092
19	B7	34	il6	4.06413	3.63095
19	B7	35	il6	4.27178	3.8346
19	B7	36	il6	4.46287	4.02168
19	B7	37	il6	4.64672	4.20153
19	B7	38	il6	4.80709	4.35789
19	B7	39	il6	4.95055	4.49734
19	B7	40	il6	5.06564	4.60843
20	B8	1	il6	0.371341	0.00649587
20	B8	2	il6	0.372419	0.00332122
20	B8	3	il6	0.375204	0.00185359
20	B8	4	il6	0.377691	8.72791e-05
20	B8	5	il6	0.381559	-0.000296859
20	B8	6	il6	0.384448	-0.00166149
20	B8	7	il6	0.392208	0.00184617
20	B8	8	il6	0.397898	0.00328313
20	B8	9	il6	0.400237	0.00136942
20	B8	10	il6	0.402967	-0.000152992
20	B8	11	il6	0.404746	-0.00262699
20	B8	12	il6	0.410497	-0.00112818
20	B8	13	il6	0.413782	-0.00209624
20	B8	14	il6	0.414472	-0.00565942
20	B8	15	il6	0.419492	-0.004892
20	B8	16	il6	0.42941	0.000773171
20	B8	17	il6	0.434827	0.00193798
20	B8	18	il6	0.444505	0.00736345
20	B8	19	il6	0.452036	0.0106416
20	B8	20	il6	0.474223	0.0285751
20	B8	21	il6	0.515294	0.0653939
20	B8	22	il6	0.590878	0.136725
20	B8	23	il6	0.724088	0.265683
20	B8	24	il6	0.957647	0.494988
20	B8	25	il6	1.30353	0.836617
20	B8	26	il6	1.68555	1.21438
20	B8	27	il6	2.04954	1.57412
20	B8	28	il6	2.39757	1.9179
20	B8	29	il6	2.7469	2.26298
20	B8	30	il6	3.08335	2.59518
20	B8	31	il6	3.39671	2.90428
20	B8	32	il6	3.68396	3.18727
20	B8	33	il6	3.95231	3.45138
20	B8	34	il6	4.18894	3.68375
20	B8	35	il6	4.41281	3.90337
20	B8	36	il6	4.61591	4.10222
20	B8	37	il6	4.794	4.27605
20	B8	38	il6	4.95946	4.43726
20	B8	39	il6	5.11144	4.58499
20	B8	40	il6	5.23649	4.70578
21	B9	1	il8	0.417569	0.0232079
21	B9	2	il8	0.427595	0.0113901
21	B9	3	il8	0.441431	0.00338287
21	B9	4	il8	0.461735	0.00184218
21	B9	5	il8	0.484907	0.00317052
21	B9	6	il8	0.504499	0.000919155
21	B9	7	il8	0.52157	-0.00385351
21	B9	8	il8	0.541033	-0.00623479
21	B9	9	il8	0.562374	-0.00673756
21	B9	10	il8	0.59009	-0.000865912
21	B9	11	il8	0.613332	0.000532824
21	B9	12	il8	0.635214	0.000570785
21	B9	13	il8	0.663761	0.00727344
21	B9	14	il8	0.69315	0.0148189
21	B9	15	il8	0.725015	0.0248398
21	B9	16	il8	0.757392	0.0353729
21	B9	17	il8	0.788469	0.0446065
21	B9	18	il8	0.825766	0.0600599
21	B9	19	il8	0.871725	0.0841748
21	B9	20	il8	0.937227	0.127833
21	B9	21	il8	1.026	0.194762
21	B9	22	il8	1.15805	0.304971
21	B9	23	il8	1.37291	0.497986
21	B9	24	il8	1.72197	0.825197
21	B9	25	il8	2.23815	1.31954
21	B9	26	il8	2.86831	1.92786
21	B9	27	il8	3.50064	2.53834
21	B9	28	il8	4.0825	3.09835
21	B9	29	il8	4.61418	3.6082
21	B9	30	il8	5.08743	4.05959
21	B9	31	il8	5.49218	4.4425
21	B9	32	il8	5.84003	4.76851
21	B9	33	il8	6.14579	5.05242
21	B9	34	il8	6.40016	5.28495
21	B9	35	il8	6.61468	5.47763
21	B9	36	il8	6.80297	5.64408
21	B9	37	il8	6.96565	5.78491
21	B9	38	il8	7.10955	5.90696
21	B9	39	il8	7.2308	6.00637
21	B9	40	il8	7.31878	6.07251
22	B10	1	il8	0.465486	0.0152966
22	B10	2	il8	0.476935	0.00535207
22	B10	3	il8	0.497538	0.00456193
22	B10	4	il8	0.513776	-0.000594763
22	B10	5	il8	0.535748	-1.64126e-05
22	B10	6	il8	0.554656	-0.00250156
22	B10	7	il8	0.577739	-0.000812599
22	B10	8	il8	0.596669	-0.00327593
22	B10	9	il8	0.619377	-0.00196218
22	B10	10	il8	0.641969	-0.000763645
22	B10	11	il8	0.667532	0.00340559
22	B10	12	il8	0.68748	0.00195958
22	B10	13	il8	0.717892	0.0109779
22	B10	14	il8	0.750535	0.0222268
22	B10	15	il8	0.779753	0.0300513
22	B10	16	il8	0.814903	0.0438077
22	B10	17	il8	0.850524	0.0580349
22	B10	18	il8	0.887384	0.0735009
22	B10	19	il8	0.933274	0.0979967
22	B10	20	il8	0.998835	0.142165
22	B10	21	il8	1.0874	0.209333
22	B10	22	il8	1.22718	0.327718
22	B10	23	il8	1.44872	0.527868
22	B10	24	il8	1.80187	0.859624
22	B10	25	il8	2.32254	1.3589
22	B10	26	il8	2.96625	1.98122
22	B10	27	il8	3.62396	2.61754
22	B10	28	il8	4.22264	3.19482
22	B10	29	il8	4.77041	3.72119
22	B10	30	il8	5.25186	4.18125
22	B10	31	il8	5.67783	4.58583
22	B10	32	il8	6.03453	4.92113
22	B10	33	il8	6.34203	5.20724
22	B10	34	il8	6.60856	5.45238
22	B10	35	il8	6.83032	5.65274
22	B10	36	il8	7.02728	5.82831
22	B10	37	il8	7.18906	5.9687
22	B10	38	il8	7.32467	6.08291
22	B10	39	il8	7.4419	6.17875
22	B10	40	il8	7.53085	6.24631
23	B11	1	il13	0.489158	-0.00637795
23	B11	2	il13	0.49154	-0.00641823
23	B11	3	il13	0.493904	-0.00647679
23	B11	4	il13	0.497884	-0.0049188
23	B11	5	il13	0.502148	-0.00307731
23	B11	6	il13	0.505664	-0.00198308
23	B11	7	il13	0.509107	-0.000962934
23	B11	8	il13	0.514916	0.00242411
23	B11	9	il13	0.520737	0.00582283
23	B11	10	il13	0.523635	0.00629902
23	B11	11	il13	0.522359	0.00260074
23	B11	12	il13	0.524129	0.00194832
23	B11	13	il13	0.529349	0.00474557
23	B11	14	il13	0.528555	0.00152908
23	B11	15	il13	0.527828	-0.00162007
23	B11	16	il13	0.530121	-0.00174874
23	B11	17	il13	0.535994	0.00170154
23	B11	18	il13	0.535339	-0.0013756
23	B11	19	il13	0.537643	-0.00149427
23	B11	20	il13	0.546634	0.00507489
23	B11	21	il13	0.546598	0.0026171
23	B11	22	il13	0.546007	-0.000396979
23	B11	23	il13	0.547341	-0.00148481
23	B11	24	il13	0.549995	-0.0012533
23	B11	25	il13	0.550168	-0.00350206
23	B11	26	il13	0.551624	-0.00446848
23	B11	27	il13	0.560678	0.00216326
23	B11	28	il13	0.570938	0.0100006
23	B11	29	il13	0.582926	0.0195668
23	B11	30	il13	0.60726	0.0414779
23	B11	31	il13	0.653711	0.0855073
23	B11	32	il13	0.737267	0.166641
23	B11	33	il13	0.896439	0.32339
23	B11	34	il13	1.16702	0.591548
23	B11	35	il13	1.53586	0.957968
23	B11	36	il13	1.93004	1.34973
23	B11	37	il13	2.29569	1.71296
23	B11	38	il13	2.63329	2.04813
23	B11	39	il13	2.95584	2.36826
23	B11	40	il13	3.22226	2.63226
24	B12	1	il13	0.455474	-0.0044062
24	B12	2	il13	0.460981	-0.00177644
24	B12	3	il13	0.46243	-0.00320391
24	B12	4	il13	0.46541	-0.00310147
24	B12	5	il13	0.469052	-0.00233584
24	B12	6	il13	0.470838	-0.00342654
24	B12	7	il13	0.476795	-0.000347096
24	B12	8	il13	0.480009	-1.00268e-05
24	B12	9	il13	0.485945	0.00304925
24	B12	10	il13	0.487251	0.00147792
24	B12	11	il13	0.4886	-4.9054e-05
24	B12	12	il13	0.49083	-0.000696743
24	B12	13	il13	0.501032	0.00662814
24	B12	14	il13	0.505836	0.00855528
24	B12	15	il13	0.507752	0.00759434
24	B12	16	il13	0.506213	0.00317865
24	B12	17	il13	0.504773	-0.00113833
24	B12	18	il13	0.506057	-0.00273144
24	B12	19	il13	0.512275	0.000609644
24	B12	20	il13	0.513244	-0.00129746
24	B12	21	il13	0.512652	-0.00476681
24	B12	22	il13	0.513223	-0.00707249
24	B12	23	il13	0.520272	-0.00290057
24	B12	24	il13	0.52593	-0.000119536
24	B12	25	il13	0.527253	-0.00167372
24	B12	26	il13	0.531068	-0.000735899
24	B12	27	il13	0.539194	0.00451373
24	B12	28	il13	0.545092	0.0075342
24	B12	29	il13	0.567512	0.0270778
24	B12	30	il13	0.613378	0.0700666
24	B12	31	il13	0.695278	0.149089
24	B12	32	il13	0.837359	0.288294
24	B12	33	il13	1.09431	0.542371
24	B12	34	il13	1.49199	0.937172
24	B12	35	il13	1.95025	1.39256
24	B12	36	il13	2.3999	1.83932
24	B12	37	il13	2.83167	2.26822
24	B12	38	il13	3.25153	2.68521
24	B12	39	il13	3.65809	3.08889
24	B12	40	il13	3.9896	3.41752
25	C1	1	hprt	0.72587	-0.00612333
25	C1	2	hprt	0.730035	-0.0089102
25	C1	3	hprt	0.73919	-0.00670667
25	C1	4	hprt	0.750208	-0.00264026
25	C1	5	hprt	0.75747	-0.00233061
25	C1	6	hprt	0.771459	0.00470662
25	C1	7	hprt	0.775331	0.00162727
25	C1	8	hprt	0.781167	0.000511952
25	C1	9	hprt	0.789249	0.00164129
25	C1	10	hprt	0.797522	0.00296267
25	C1	11	hprt	0.80551	0.00399913
25	C1	12	hprt	0.809426	0.000963237
25	C1	13	hprt	0.818879	0.00346497
25	C1	14	hprt	0.821978	-0.000388409
25	C1	15	hprt	0.831422	0.00210474
25	C1	16	hprt	0.833366	-0.00290348
25	C1	17	hprt	0.841428	-0.00179292
25	C1	18	hprt	0.846584	-0.00358868
25	C1	19	hprt	0.855494	-0.00163085
25	C1	20	hprt	0.869725	0.00564879
25	C1	21	hprt	0.896858	0.02583
25	C1	22	hprt	0.935043	0.0570626
25	C1	23	hprt	1.00346	0.118529
25	C1	24	hprt	1.12995	0.238066
25	C1	25	hprt	1.35203	0.453196
25	C1	26	hprt	1.7559	0.850113
25	C1	27	hprt	2.32721	1.41448
25	C1	28	hprt	2.94728	2.02759
25	C1	29	hprt	3.52806	2.60141
25	C1	30	hprt	4.04243	3.10883
25	C1	31	hprt	4.51509	3.57454
25	C1	32	hprt	4.9433	3.99581
25	C1	33	hprt	5.32683	4.37238
25	C1	34	hprt	5.642	4.68059
25	C1	35	hprt	5.94801	4.97965
25	C1	36	hprt	6.20567	5.23036
25	C1	37	hprt	6.43058	5.44833
25	C1	38	hprt	6.60584	5.61664
25	C1	39	hprt	6.78205	5.78589
25	C1	40	hprt	6.9286	5.92549
26	C2	1	hprt	0.904522	0.0332315
26	C2	2	hprt	0.900172	0.0259591
26	C2	3	hprt	0.896755	0.0196198
26	C2	4	hprt	0.888522	0.00846353
26	C2	5	hprt	0.877259	-0.00572261
26	C2	6	hprt	0.878097	-0.00780721
26	C2	7	hprt	0.882841	-0.00598569
26	C2	8	hprt	0.889465	-0.00228513
26	C2	9	hprt	0.891117	-0.00355548
26	C2	10	hprt	0.889467	-0.00812828
26	C2	11	hprt	0.892842	-0.00767611
26	C2	12	hprt	0.905228	0.00178738
26	C2	13	hprt	0.908284	0.00192036
26	C2	14	hprt	0.908305	-0.00098166
26	C2	15	hprt	0.907986	-0.00422379
26	C2	16	hprt	0.912334	-0.00279798
26	C2	17	hprt	0.92191	0.00385432
26	C2	18	hprt	0.927257	0.00627863
26	C2	19	hprt	0.931141	0.00723994
26	C2	20	hprt	0.940824	0.0139998
26	C2	21	hprt	0.959029	0.0292823
26	C2	22	hprt	0.984568	0.0518984
26	C2	23	hprt	1.04777	0.112177
26	C2	24	hprt	1.16401	0.225497
26	C2	25	hprt	1.37137	0.429936
26	C2	26	hprt	1.72628	0.781922
26	C2	27	hprt	2.23596	1.28867
26	C2	28	hprt	2.82599	1.87579
26	C2	29	hprt	3.38033	2.4272
26	C2	30	hprt	3.87339	2.91734
26	C2	31	hprt	4.3312	3.37222
26	C2	32	hprt	4.75919	3.79729
26	C2	33	hprt	5.11688	4.15206
26	C2	34	hprt	5.44145	4.47371
26	C2	35	hprt	5.72569	4.75502
26	C2	36	hprt	5.9501	4.97651
26	C2	37	hprt	6.16886	5.19235
26	C2	38	hprt	6.38042	5.40099
26	C2	39	hprt	6.55078	5.56842
26	C2	40	hprt	6.66707	5.68179
27	C3	1	ccl20	0.743697	0.0285431
27	C3	2	ccl20	0.740696	0.0216771
27	C3	3	ccl20	0.731193	0.00831003
27	C3	4	ccl20	0.728928	0.00218021
27	C3	5	ccl20	0.726622	-0.00399008
27	C3	6	ccl20	0.729992	-0.00448494
27	C3	7	ccl20	0.73846	0.000118601
27	C3	8	ccl20	0.743645	0.00143906
27	C3	9	ccl20	0.744654	-0.00141668
27	C3	10	ccl20	0.745328	-0.0046065
27	C3	11	ccl20	0.750236	-0.00356302
27	C3	12	ccl20	0.755275	-0.00238842
27	C3	13	ccl20	0.760645	-0.000883362
27	C3	14	ccl20	0.76565	0.000257033
27	C3	15	ccl20	0.778285	0.00902807
27	C3	16	ccl20	0.784947	0.0118249
27	C3	17	ccl20	0.805589	0.0286033
27	C3	18	ccl20	0.838459	0.0576084
27	C3	19	ccl20	0.899766	0.115051
27	C3	20	ccl20	1.0096	0.221017
27	C3	21	ccl20	1.20372	0.411275
27	C3	22	ccl20	1.54953	0.753223
27	C3	23	ccl20	2.0778	1.27762
27	C3	24	ccl20	2.72452	1.92048
27	C3	25	ccl20	3.33536	2.52746
27	C3	26	ccl20	3.86417	3.05241
27	C3	27	ccl20	4.33671	3.52108
27	C3	28	ccl20	4.76567	3.94618
27	C3	29	ccl20	5.14689	4.32353
27	C3	30	ccl20	5.47257	4.64534
27	C3	31	ccl20	5.75769	4.9266
27	C3	32	ccl20	6.00474	5.16979
27	C3	33	ccl20	6.22913	5.39032
27	C3	34	ccl20	6.43206	5.58938
27	C3	35	ccl20	6.62604	5.77949
27	C3	36	ccl20	6.78165	5.93123
27	C3	37	ccl20	6.92218	6.0679
27	C3	38	ccl20	7.05832	6.20018
27	C3	39	ccl20	7.16959	6.30759
27	C3	40	ccl20	7.24801	6.38214
28	C4	1	ccl20	0.920973	0.0130783
28	C4	2	ccl20	0.920278	0.0103353
28	C4	3	ccl20	0.920587	0.00859723
28	C4	4	ccl20	0.917327	0.00328992
28	C4	5	ccl20	0.91372	-0.00236392
28	C4	6	ccl20	0.914067	-0.00406443
28	C4	7	ccl20	0.917456	-0.00272289
28	C4	8	ccl20	0.919391	-0.00283518
28	C4	9	ccl20	0.921092	-0.00318153
28	C4	10	ccl20	0.92502	-0.00130069
28	C4	11	ccl20	0.926322	-0.00204591
28	C4	12	ccl20	0.928015	-0.00239983
28	C4	13	ccl20	0.933468	0.00100593
28	C4	14	ccl20	0.935966	0.00145643
28	C4	15	ccl20	0.943122	0.00656486
28	C4	16	ccl20	0.9505	0.0118962
28	C4	17	ccl20	0.966941	0.0262898
28	C4	18	ccl20	0.995747	0.0530485
28	C4	19	ccl20	1.0512	0.106456
28	C4	20	ccl20	1.15441	0.207621
28	C4	21	ccl20	1.3387	0.389859
28	C4	22	ccl20	1.66191	0.711025
28	C4	23	ccl20	2.15666	1.20373
28	C4	24	ccl20	2.75908	1.8041
28	C4	25	ccl20	3.33186	2.37483
28	C4	26	ccl20	3.82324	2.86417
28	C4	27	ccl20	4.26906	3.30793
28	C4	28	ccl20	4.67408	3.71091
28	C4	29	ccl20	5.03444	4.06922
28	C4	30	ccl20	5.34676	4.3795
28	C4	31	ccl20	5.61794	4.64862
28	C4	32	ccl20	5.84915	4.87779
28	C4	33	ccl20	6.05176	5.07835
28	C4	34	ccl20	6.241	5.26554
28	C4	35	ccl20	6.41604	5.43854
28	C4	36	ccl20	6.56432	5.58477
28	C4	37	ccl20	6.69467	5.71307
28	C4	38	ccl20	6.81446	5.83081
28	C4	39	ccl20	6.93397	5.94827
28	C4	40	ccl20	7.02197	6.03423
29	C5	1	il1b	1.04851	0.0463693
29	C5	2	il1b	1.0383	0.034409
29	C5	3	il1b	1.02388	0.0182479
29	C5	4	il1b	1.01505	0.00766812
29	C5	5	il1b	1.00872	-0.000411036
29	C5	6	il1b	1.00519	-0.00568961
29	C5	7	il1b	1.0077	-0.0049257
29	C5	8	il1b	1.01299	-0.00138124
29	C5	9	il1b	1.01074	-0.00538094
29	C5	10	il1b	1.01189	-0.00597411
29	C5	11	il1b	1.01418	-0.00543026
29	C5	12	il1b	1.01759	-0.00377216
29	C5	13	il1b	1.02022	-0.00289024
29	C5	14	il1b	1.02246	-0.00239646
29	C5	15	il1b	1.02452	-0.00208984
29	C5	16	il1b	1.02717	-0.00117931
29	C5	17	il1b	1.02753	-0.00257142
29	C5	18	il1b	1.02995	-0.00189787
29	C5	19	il1b	1.03663	0.003038
29	C5	20	il1b	1.04213	0.00679037
29	C5	21	il1b	1.04734	0.0102458
29	C5	22	il1b	1.05137	0.0125273
29	C5	23	il1b	1.06401	0.0234203
29	C5	24	il1b	1.08616	0.0438304
29	C5	25	il1b	1.12885	0.0847643
29	C5	26	il1b	1.20525	0.159423
29	C5	27	il1b	1.3559	0.308321
29	C5	28	il1b	1.61886	0.569537
29	C5	29	il1b	2.01874	0.967671
29	C5	30	il1b	2.48021	1.42739
29	C5	31	il1b	2.89894	1.84438
29	C5	32	il1b	3.26981	2.21349
29	C5	33	il1b	3.61905	2.56099
29	C5	34	il1b	3.94957	2.88976
29	C5	35	il1b	4.26168	3.20012
29	C5	36	il1b	4.53582	3.47252
29	C5	37	il1b	4.77494	3.70989
29	C5	38	il1b	4.99209	3.92529
29	C5	39	il1b	5.18625	4.1177
29	C5	40	il1b	5.34312	4.27282
30	C6	1	il1b	0.822312	0.00647777
30	C6	2	il1b	0.821932	0.00314664
30	C6	3	il1b	0.823802	0.00206475
30	C6	4	il1b	0.82476	7.11523e-05
30	C6	5	il1b	0.827102	-0.000538666
30	C6	6	il1b	0.82974	-0.00085213
30	C6	7	il1b	0.833679	0.000136172
30	C6	8	il1b	0.83814	0.001645
30	C6	9	il1b	0.841896	0.00244972
30	C6	10	il1b	0.842781	0.000382806
30	C6	11	il1b	0.841496	-0.00385384
30	C6	12	il1b	0.84479	-0.00351147
30	C6	13	il1b	0.852081	0.000828043
30	C6	14	il1b	0.855675	0.00147052
30	C6	15	il1b	0.856947	-0.000209203
30	C6	16	il1b	0.85785	-0.00225704
30	C6	17	il1b	0.861068	-0.00199079
30	C6	18	il1b	0.866045	3.46899e-05
30	C6	19	il1b	0.868395	-0.000567559
30	C6	20	il1b	0.872799	0.000884825
30	C6	21	il1b	0.878678	0.00381302
30	C6	22	il1b	0.883436	0.0056188
30	C6	23	il1b	0.898018	0.01725
30	C6	24	il1b	0.920646	0.0369258
30	C6	25	il1b	0.963693	0.077021
30	C6	26	il1b	1.04269	0.153068
30	C6	27	il1b	1.1912	0.298623
30	C6	28	il1b	1.44889	0.553362
30	C6	29	il1b	1.8367	0.938225
30	C6	30	il1b	2.26699	1.36556
30	C6	31	il1b	2.64956	1.74517
30	C6	32	il1b	2.99427	2.08693
30	C6	33	il1b	3.32397	2.41368
30	C6	34	il1b	3.62778	2.71455
30	C6	35	il1b	3.90708	2.9909
30	C6	36	il1b	4.16206	3.24292
30	C6	37	il1b	4.38976	3.46767
30	C6	38	il1b	4.59078	3.66574
30	C6	39	il1b	4.77447	3.84648
30	C6	40	il1b	4.91427	3.98333
31	C7	1	il6	0.355019	0.00395424
31	C7	2	il6	0.359954	0.00191784
31	C7	3	il6	0.368945	0.0039372
31	C7	4	il6	0.373928	0.0019492
31	C7	5	il6	0.378325	-0.000624862
31	C7	6	il6	0.382141	-0.00378073
31	C7	7	il6	0.390404	-0.00248892
31	C7	8	il6	0.398809	-0.00105532
31	C7	9	il6	0.406301	-0.000534592
31	C7	10	il6	0.414252	0.000445718
31	C7	11	il6	0.420818	3.95644e-05
31	C7	12	il6	0.427556	-0.000192991
31	C7	13	il6	0.43548	0.000759424
31	C7	14	il6	0.440459	-0.00123305
31	C7	15	il6	0.451442	0.00277935
31	C7	16	il6	0.461833	0.00619827
31	C7	17	il6	0.481783	0.0191772
31	C7	18	il6	0.508943	0.0393656
31	C7	19	il6	0.561678	0.0851302
31	C7	20	il6	0.658737	0.175217
31	C7	21	il6	0.833433	0.342942
31	C7	22	il6	1.10399	0.606529
31	C7	23	il6	1.44083	0.936401
31	C7	24	il6	1.78299	1.27159
31	C7	25	il6	2.10859	1.59022
31	C7	26	il6	2.43097	1.90562
31	C7	27	il6	2.75465	2.22233
31	C7	28	il6	3.06575	2.52646
31	C7	29	il6	3.36995	2.82369
31	C7	30	il6	3.64432	3.09108
31	C7	31	il6	3.88864	3.32844
31	C7	32	il6	4.10796	3.54079
31	C7	33	il6	4.3115	3.73736
31	C7	34	il6	4.50119	3.92007
31	C7	35	il6	4.67409	4.086
31	C7	36	il6	4.84353	4.24847
31	C7	37	il6	4.99126	4.38923
31	C7	38	il6	5.12311	4.5141
31	C7	39	il6	5.25589	4.63992
31	C7	40	il6	5.35876	4.73582
32	C8	1	il6	0.453427	0.00110969
32	C8	2	il6	0.457156	-0.00156193
32	C8	3	il6	0.464461	-0.000657578
32	C8	4	il6	0.47043	-0.00108852
32	C8	5	il6	0.4787	0.000780927
32	C8	6	il6	0.483247	-0.00107254
32	C8	7	il6	0.489473	-0.00124747
32	C8	8	il6	0.49885	0.00172865
32	C8	9	il6	0.504168	0.000646383
32	C8	10	il6	0.511377	0.00145436
32	C8	11	il6	0.517913	0.00158981
32	C8	12	il6	0.524821	0.00209797
32	C8	13	il6	0.528238	-0.000886159
32	C8	14	il6	0.533081	-0.00244354
32	C8	15	il6	0.541023	-0.000902305
32	C8	16	il6	0.552594	0.00426849
32	C8	17	il6	0.570576	0.0158502
32	C8	18	il6	0.597282	0.0361558
32	C8	19	il6	0.644908	0.0773809
32	C8	20	il6	0.73713	0.163202
32	C8	21	il6	0.889664	0.309336
32	C8	22	il6	1.1191	0.532375
32	C8	23	il6	1.39737	0.804243
32	C8	24	il6	1.67589	1.07636
32	C8	25	il6	1.94148	1.33555
32	C8	26	il6	2.21859	1.60626
32	C8	27	il6	2.50134	1.88261
32	C8	28	il6	2.77651	2.15138
32	C8	29	il6	3.03988	2.40834
32	C8	30	il6	3.2832	2.64527
32	C8	31	il6	3.51636	2.87203
32	C8	32	il6	3.73198	3.08124
32	C8	33	il6	3.92496	3.26783
32	C8	34	il6	4.10412	3.44058
32	C8	35	il6	4.27822	3.60828
32	C8	36	il6	4.43014	3.7538
32	C8	37	il6	4.57619	3.89345
32	C8	38	il6	4.7134	4.02426
32	C8	39	il6	4.84268	4.14714
32	C8	40	il6	4.94094	4.239
33	C9	1	il8	0.567003	0.0163826
33	C9	2	il8	0.575577	0.00526928
33	C9	3	il8	0.595134	0.00513867
33	C9	4	il8	0.61161	0.00192662
33	C9	5	il8	0.627753	-0.00161881
33	C9	6	il8	0.649117	5.75575e-05
33	C9	7	il8	0.66511	-0.00363711
33	C9	8	il8	0.682685	-0.0057494
33	C9	9	il8	0.703106	-0.0050161
33	C9	10	il8	0.729302	0.00149163
33	C9	11	il8	0.750072	0.00257356
33	C9	12	il8	0.772019	0.00483339
33	C9	13	il8	0.802013	0.0151396
33	C9	14	il8	0.832449	0.0258878
33	C9	15	il8	0.871821	0.0455717
33	C9	16	il8	0.93039	0.0844527
33	C9	17	il8	1.02216	0.156533
33	C9	18	il8	1.16753	0.282215
33	C9	19	il8	1.41031	0.505313
33	C9	20	il8	1.79973	0.875042
33	C9	21	il8	2.34668	1.4023
33	C9	22	il8	2.97543	2.01137
33	C9	23	il8	3.57179	2.58804
33	C9	24	il8	4.12184	3.1184
33	C9	25	il8	4.6141	3.59097
33	C9	26	il8	5.03467	3.99185
33	C9	27	il8	5.40075	4.33824
33	C9	28	il8	5.71661	4.63442
33	C9	29	il8	6.00887	4.90699
33	C9	30	il8	6.27052	5.14895
33	C9	31	il8	6.50188	5.36063
33	C9	32	il8	6.70596	5.54502
33	C9	33	il8	6.87569	5.69506
33	C9	34	il8	7.03382	5.8335
33	C9	35	il8	7.18255	5.96255
33	C9	36	il8	7.32392	6.08423
33	C9	37	il8	7.44952	6.19014
33	C9	38	il8	7.56212	6.28305
33	C9	39	il8	7.65038	6.35163
33	C9	40	il8	7.71329	6.39484
34	C10	1	il8	0.695123	0.0138934
34	C10	2	il8	0.706904	0.00426912
34	C10	3	il8	0.732305	0.00826429
34	C10	4	il8	0.748136	0.00269011
34	C10	5	il8	0.764814	-0.00203685
34	C10	6	il8	0.783038	-0.00521868
34	C10	7	il8	0.802382	-0.0072797
34	C10	8	il8	0.826713	-0.00435396
34	C10	9	il8	0.851758	-0.000714571
34	C10	10	il8	0.875348	0.00146993
34	C10	11	il8	0.897972	0.00268877
34	C10	12	il8	0.92118	0.00449067
34	C10	13	il8	0.95392	0.0158256
34	C10	14	il8	0.984531	0.0250311
34	C10	15	il8	1.03264	0.0517318
34	C10	16	il8	1.09355	0.091242
34	C10	17	il8	1.19474	0.171026
34	C10	18	il8	1.35458	0.309458
34	C10	19	il8	1.62213	0.555601
34	C10	20	il8	2.04525	0.95732
34	C10	21	il8	2.64556	1.53622
34	C10	22	il8	3.33673	2.20598
34	C10	23	il8	4.00352	2.85137
34	C10	24	il8	4.60124	3.42768
34	C10	25	il8	5.119	3.92404
34	C10	26	il8	5.5732	4.35683
34	C10	27	il8	5.96382	4.72605
34	C10	28	il8	6.31192	5.05274
34	C10	29	il8	6.6069	5.32632
34	C10	30	il8	6.86013	5.55814
34	C10	31	il8	7.10677	5.78338
34	C10	32	il8	7.31847	5.97367
34	C10	33	il8	7.48773	6.12153
34	C10	34	il8	7.65641	6.2688
34	C10	35	il8	7.80706	6.39805
34	C10	36	il8	7.94557	6.51515
34	C10	37	il8	8.07622	6.62439
34	C10	38	il8	8.19222	6.71899
34	C10	39	il8	8.28863	6.79399
34	C10	40	il8	8.33634	6.8203
35	C11	1	il13	0.683072	0.0300051
35	C11	2	il13	0.681358	0.0262438
35	C11	3	il13	0.675546	0.0183837
35	C11	4	il13	0.672366	0.0131558
35	C11	5	il13	0.665568	0.00431013
35	C11	6	il13	0.664439	0.00113259
35	C11	7	il13	0.668097	0.00274303
35	C11	8	il13	0.667573	0.00017066
35	C11	9	il13	0.665375	-0.00407523
35	C11	10	il13	0.663927	-0.00757124
35	C11	11	il13	0.663757	-0.00978908
35	C11	12	il13	0.664715	-0.0108792
35	C11	13	il13	0.670408	-0.0072338
35	C11	14	il13	0.6712	-0.00848969
35	C11	15	il13	0.676257	-0.00548038
35	C11	16	il13	0.678794	-0.00499152
35	C11	17	il13	0.683557	-0.00227649
35	C11	18	il13	0.687867	-1.38506e-05
35	C11	19	il13	0.690178	0.000248991
35	C11	20	il13	0.691233	-0.000744098
35	C11	21	il13	0.691164	-0.00286109
35	C11	22	il13	0.691849	-0.00422432
35	C11	23	il13	0.694469	-0.00365208
35	C11	24	il13	0.705637	0.00546861
35	C11	25	il13	0.704722	0.00250499
35	C11	26	il13	0.706788	0.00252369
35	C11	27	il13	0.716703	0.0103902
35	C11	28	il13	0.71961	0.0112497
35	C11	29	il13	0.729717	0.0193091
35	C11	30	il13	0.742826	0.0303703
35	C11	31	il13	0.766503	0.0519986
35	C11	32	il13	0.814761	0.0982093
35	C11	33	il13	0.901031	0.182431
35	C11	34	il13	1.05501	0.334359
35	C11	35	il13	1.32463	0.601933
35	C11	36	il13	1.69312	0.968373
35	C11	37	il13	2.06712	1.34033
35	C11	38	il13	2.40997	1.68113
35	C11	39	il13	2.73467	2.00378
35	C11	40	il13	3.00717	2.27423
36	C12	1	il13	0.672737	-0.00950576
36	C12	2	il13	0.677685	-0.00953393
36	C12	3	il13	0.692539	0.000344307
36	C12	4	il13	0.695858	-0.0013131
36	C12	5	il13	0.697486	-0.00466143
36	C12	6	il13	0.703603	-0.00351991
36	C12	7	il13	0.708235	-0.00386435
36	C12	8	il13	0.716846	-0.00022993
36	C12	9	il13	0.726122	0.00407057
36	C12	10	il13	0.72964	0.0026123
36	C12	11	il13	0.735769	0.00376502
36	C12	12	il13	0.737315	0.000334676
36	C12	13	il13	0.740432	-0.00152383
36	C12	14	il13	0.745474	-0.00145878
36	C12	15	il13	0.749127	-0.00278115
36	C12	16	il13	0.7584	0.00151589
36	C12	17	il13	0.765729	0.00386821
36	C12	18	il13	0.770367	0.00353028
36	C12	19	il13	0.780675	0.00886176
36	C12	20	il13	0.784509	0.00771963
36	C12	21	il13	0.783124	0.00135919
36	C12	22	il13	0.783672	-0.0030693
36	C12	23	il13	0.790206	-0.00151097
36	C12	24	il13	0.792651	-0.0040426
36	C12	25	il13	0.795773	-0.00589652
36	C12	26	il13	0.802536	-0.00410996
36	C12	27	il13	0.812613	0.000991024
36	C12	28	il13	0.835109	0.0185112
36	C12	29	il13	0.87509	0.0535153
36	C12	30	il13	0.941037	0.114487
36	C12	31	il13	1.04699	0.215468
36	C12	32	il13	1.22747	0.390966
36	C12	33	il13	1.51055	0.669069
36	C12	34	il13	1.87064	1.02418
36	C12	35	il13	2.28414	1.43271
36	C12	36	il13	2.70514	1.84873
36	C12	37	il13	3.0931	2.23172
36	C12	38	il13	3.45421	2.58785
36	C12	39	il13	3.76529	2.89396
36	C12	40	il13	4.00179	3.12547
37	D1	1	hprt	0.767947	-0.010924
37	D1	2	hprt	0.777385	-0.010324
37	D1	3	hprt	0.787958	-0.00858938
37	D1	4	hprt	0.801661	-0.00372514
37	D1	5	hprt	0.811269	-0.00295532
37	D1	6	hprt	0.826631	0.00356844
37	D1	7	hprt	0.832844	0.000943179
37	D1	8	hprt	0.839256	-0.00148419
37	D1	9	hprt	0.855144	0.00556611
37	D1	10	hprt	0.864629	0.00621231
37	D1	11	hprt	0.870292	0.0030375
37	D1	12	hprt	0.879909	0.00381554
37	D1	13	hprt	0.883254	-0.00167777
37	D1	14	hprt	0.897441	0.00367094
37	D1	15	hprt	0.910253	0.0076448
37	D1	16	hprt	0.914604	0.0031572
37	D1	17	hprt	0.914675	-0.00561032
37	D1	18	hprt	0.921908	-0.00721586
37	D1	19	hprt	0.932421	-0.00554113
37	D1	20	hprt	0.945983	-0.000816895
37	D1	21	hprt	0.961389	0.00575025
37	D1	22	hprt	1.00762	0.0431462
37	D1	23	hprt	1.08883	0.115518
37	D1	24	hprt	1.23668	0.254529
37	D1	25	hprt	1.50397	0.512974
37	D1	26	hprt	1.94053	0.940701
37	D1	27	hprt	2.54386	1.53519
37	D1	28	hprt	3.16831	2.15081
37	D1	29	hprt	3.73983	2.71348
37	D1	30	hprt	4.24757	3.21239
37	D1	31	hprt	4.70569	3.66166
37	D1	32	hprt	5.11407	4.06121
37	D1	33	hprt	5.49065	4.42895
37	D1	34	hprt	5.81251	4.74198
37	D1	35	hprt	6.09494	5.01557
37	D1	36	hprt	6.33782	5.2496
37	D1	37	hprt	6.55841	5.46136
37	D1	38	hprt	6.75388	5.64799
37	D1	39	hprt	6.94832	5.83359
37	D1	40	hprt	7.10618	5.98262
38	D2	1	hprt	1.01387	-0.0326504
38	D2	2	hprt	1.02005	-0.0352577
38	D2	3	hprt	1.04479	-0.0193114
38	D2	4	hprt	1.0624	-0.0104886
38	D2	5	hprt	1.07993	-0.00174841
38	D2	6	hprt	1.09475	0.0042732
38	D2	7	hprt	1.10442	0.00515975
38	D2	8	hprt	1.11373	0.00567865
38	D2	9	hprt	1.12435	0.00750779
38	D2	10	hprt	1.13478	0.00913832
38	D2	11	hprt	1.14531	0.010882
38	D2	12	hprt	1.14963	0.00641436
38	D2	13	hprt	1.15552	0.00350623
38	D2	14	hprt	1.16659	0.00578324
38	D2	15	hprt	1.16888	-0.00071392
38	D2	16	hprt	1.17391	-0.00447725
38	D2	17	hprt	1.18544	-0.00173998
38	D2	18	hprt	1.18736	-0.00861074
38	D2	19	hprt	1.19351	-0.0112533
38	D2	20	hprt	1.20645	-0.00710038
38	D2	21	hprt	1.22286	0.000521844
38	D2	22	hprt	1.26195	0.0308157
38	D2	23	hprt	1.32962	0.0896932
38	D2	24	hprt	1.4667	0.217984
38	D2	25	hprt	1.71253	0.455028
38	D2	26	hprt	2.11895	0.85265
38	D2	27	hprt	2.66582	1.39073
38	D2	28	hprt	3.22758	1.9437
38	D2	29	hprt	3.72054	2.42787
38	D2	30	hprt	4.16989	2.86843
38	D2	31	hprt	4.59334	3.28308
38	D2	32	hprt	4.9855	3.66645
38	D2	33	hprt	5.31499	3.98716
38	D2	34	hprt	5.58676	4.25013
38	D2	35	hprt	5.83554	4.49012
38	D2	36	hprt	6.06183	4.70762
38	D2	37	hprt	6.27276	4.90976
38	D2	38	hprt	6.4643	5.09251
38	D2	39	hprt	6.61651	5.23593
38	D2	40	hprt	6.73463	5.34525
39	D3	1	ccl20	0.887554	0.0074144
39	D3	2	ccl20	0.888366	0.00374864
39	D3	3	ccl20	0.892901	0.00380644
39	D3	4	ccl20	0.894493	0.000920371
39	D3	5	ccl20	0.897158	-0.00089234
39	D3	6	ccl20	0.900857	-0.00167031
39	D3	7	ccl20	0.905002	-0.00200358
39	D3	8	ccl20	0.91054	-0.00094263
39	D3	9	ccl20	0.913431	-0.00252938
39	D3	10	ccl20	0.918672	-0.00176544
39	D3	11	ccl20	0.926246	0.00133041
39	D3	12	ccl20	0.93188	0.00248738
39	D3	13	ccl20	0.934613	0.000742499
39	D3	14	ccl20	0.938865	0.000516583
39	D3	15	ccl20	0.949217	0.0063915
39	D3	16	ccl20	0.961592	0.0142892
39	D3	17	ccl20	0.984004	0.0322236
39	D3	18	ccl20	1.01976	0.0635045
39	D3	19	ccl20	1.08184	0.121105
39	D3	20	ccl20	1.19496	0.22975
39	D3	21	ccl20	1.40285	0.433158
39	D3	22	ccl20	1.7737	0.799533
39	D3	23	ccl20	2.33743	1.35878
39	D3	24	ccl20	3.015	2.03188
39	D3	25	ccl20	3.65503	2.66742
39	D3	26	ccl20	4.2055	3.21342
39	D3	27	ccl20	4.69647	3.69991
39	D3	28	ccl20	5.12455	4.12352
39	D3	29	ccl20	5.49543	4.48992
39	D3	30	ccl20	5.81757	4.80758
39	D3	31	ccl20	6.10592	5.09145
39	D3	32	ccl20	6.37165	5.35271
39	D3	33	ccl20	6.61082	5.58739
39	D3	34	ccl20	6.80787	5.77997
39	D3	35	ccl20	6.98838	5.956
39	D3	36	ccl20	7.168	6.13114
39	D3	37	ccl20	7.31227	6.27093
39	D3	38	ccl20	7.44281	6.397
39	D3	39	ccl20	7.56172	6.51143
39	D3	40	ccl20	7.65426	6.5995
40	D4	1	ccl20	1.04612	-0.0192364
40	D4	2	ccl20	1.05169	-0.0212516
40	D4	3	ccl20	1.0665	-0.0140155
40	D4	4	ccl20	1.08425	-0.00384245
40	D4	5	ccl20	1.09676	0.00108536
40	D4	6	ccl20	1.10761	0.00436415
40	D4	7	ccl20	1.11632	0.00549694
40	D4	8	ccl20	1.12431	0.00590171
40	D4	9	ccl20	1.1343	0.00832041
40	D4	10	ccl20	1.13831	0.0047455
40	D4	11	ccl20	1.14262	0.00148291
40	D4	12	ccl20	1.14738	-0.00133192
40	D4	13	ccl20	1.15319	-0.00310164
40	D4	14	ccl20	1.16392	4.55395e-05
40	D4	15	ccl20	1.1679	-0.00354511
40	D4	16	ccl20	1.17342	-0.00560594
40	D4	17	ccl20	1.19431	0.00770693
40	D4	18	ccl20	1.23226	0.038082
40	D4	19	ccl20	1.29327	0.0915121
40	D4	20	ccl20	1.39835	0.189015
40	D4	21	ccl20	1.59117	0.374255
40	D4	22	ccl20	1.94623	0.721739
40	D4	23	ccl20	2.48388	1.2518
40	D4	24	ccl20	3.13512	1.89547
40	D4	25	ccl20	3.7504	2.50318
40	D4	26	ccl20	4.29352	3.03871
40	D4	27	ccl20	4.76846	3.50608
40	D4	28	ccl20	5.18539	3.91543
40	D4	29	ccl20	5.55883	4.2813
40	D4	30	ccl20	5.88053	4.59541
40	D4	31	ccl20	6.15799	4.8653
40	D4	32	ccl20	6.40591	5.10564
40	D4	33	ccl20	6.61869	5.31084
40	D4	34	ccl20	6.81525	5.49982
40	D4	35	ccl20	6.99102	5.66801
40	D4	36	ccl20	7.1529	5.82232
40	D4	37	ccl20	7.29518	5.95702
40	D4	38	ccl20	7.42674	6.081
40	D4	39	ccl20	7.53872	6.18541
40	D4	40	ccl20	7.62562	6.26473
41	D5	1	il1b	1.30597	-0.0186979
41	D5	2	il1b	1.31083	-0.0180819
41	D5	3	il1b	1.32255	-0.0106181
41	D5	4	il1b	1.33259	-0.00482223
41	D5	5	il1b	1.34147	-0.000197033
41	D5	6	il1b	1.34979	0.00387074
41	D5	7	il1b	1.35762	0.00744678
41	D5	8	il1b	1.36083	0.00641299
41	D5	9	il1b	1.35956	0.000885609
41	D5	10	il1b	1.36136	-0.00155854
41	D5	11	il1b	1.36728	0.000110502
41	D5	12	il1b	1.37615	0.00473153
41	D5	13	il1b	1.37917	0.00349592
41	D5	14	il1b	1.37845	-0.00147845
41	D5	15	il1b	1.38185	-0.00232949
41	D5	16	il1b	1.38922	0.000791048
41	D5	17	il1b	1.39191	-0.000770479
41	D5	18	il1b	1.3946	-0.00232748
41	D5	19	il1b	1.40069	-0.000490226
41	D5	20	il1b	1.40228	-0.00315313
41	D5	21	il1b	1.40802	-0.00165682
41	D5	22	il1b	1.42297	0.00903649
41	D5	23	il1b	1.44996	0.0317769
41	D5	24	il1b	1.49512	0.0726848
41	D5	25	il1b	1.58924	0.162558
41	D5	26	il1b	1.75711	0.326177
41	D5	27	il1b	2.05085	0.615662
41	D5	28	il1b	2.50158	1.06215
41	D5	29	il1b	3.04589	1.60221
41	D5	30	il1b	3.5343	2.08636
41	D5	31	il1b	3.96298	2.5108
41	D5	32	il1b	4.3633	2.90686
41	D5	33	il1b	4.73362	3.27294
41	D5	34	il1b	5.074	3.60906
41	D5	35	il1b	5.3888	3.91961
41	D5	36	il1b	5.66839	4.19495
41	D5	37	il1b	5.92327	4.44557
41	D5	38	il1b	6.14419	4.66225
41	D5	39	il1b	6.34334	4.85715
41	D5	40	il1b	6.49623	5.00579
42	D6	1	il1b	0.999997	-0.0300708
42	D6	2	il1b	1.00648	-0.0338755
42	D6	3	il1b	1.02967	-0.0209663
42	D6	4	il1b	1.05027	-0.0106549
42	D6	5	il1b	1.06769	-0.00351436
42	D6	6	il1b	1.0807	-0.000788462
42	D6	7	il1b	1.09431	0.00253754
42	D6	8	il1b	1.1082	0.00614082
42	D6	9	il1b	1.12258	0.0102305
42	D6	10	il1b	1.13369	0.0110577
42	D6	11	il1b	1.14374	0.0108232
42	D6	12	il1b	1.15436	0.0111649
42	D6	13	il1b	1.1593	0.00581129
42	D6	14	il1b	1.16889	0.00512316
42	D6	15	il1b	1.17789	0.00383731
42	D6	16	il1b	1.1836	-0.00073442
42	D6	17	il1b	1.19165	-0.0029737
42	D6	18	il1b	1.20092	-0.00399121
42	D6	19	il1b	1.20971	-0.0054846
42	D6	20	il1b	1.21672	-0.00875659
42	D6	21	il1b	1.2269	-0.00886191
42	D6	22	il1b	1.24471	-0.00133497
42	D6	23	il1b	1.26971	0.013382
42	D6	24	il1b	1.31278	0.0461677
42	D6	25	il1b	1.39367	0.116765
42	D6	26	il1b	1.55129	0.264101
42	D6	27	il1b	1.82356	0.526086
42	D6	28	il1b	2.24731	0.939554
42	D6	29	il1b	2.75222	1.43418
42	D6	30	il1b	3.20774	1.87942
42	D6	31	il1b	3.60408	2.26547
42	D6	32	il1b	3.97501	2.62612
42	D6	33	il1b	4.32126	2.96208
42	D6	34	il1b	4.64087	3.27141
42	D6	35	il1b	4.93386	3.55412
42	D6	36	il1b	5.19216	3.80213
42	D6	37	il1b	5.42743	4.02712
42	D6	38	il1b	5.63061	4.22001
42	D6	39	il1b	5.81916	4.39828
42	D6	40	il1b	5.96808	4.53691
43	D7	1	il6	0.435886	0.0113535
43	D7	2	il6	0.438063	0.0046085
43	D7	3	il6	0.444285	0.00190961
43	D7	4	il6	0.453334	0.00203694
43	D7	5	il6	0.459348	-0.000869762
43	D7	6	il6	0.465645	-0.00349438
43	D7	7	il6	0.479026	0.000965845
43	D7	8	il6	0.488675	0.00169282
43	D7	9	il6	0.496528	0.000624393
43	D7	10	il6	0.501513	-0.00331129
43	D7	11	il6	0.511653	-0.00209302
43	D7	12	il6	0.521828	-0.000839582
43	D7	13	il6	0.530498	-0.00109045
43	D7	14	il6	0.541641	0.00113073
43	D7	15	il6	0.552769	0.00333814
43	D7	16	il6	0.56541	0.00705724
43	D7	17	il6	0.591907	0.0246334
43	D7	18	il6	0.629026	0.052831
43	D7	19	il6	0.693058	0.107942
43	D7	20	il6	0.81447	0.220432
43	D7	21	il6	1.02051	0.417552
43	D7	22	il6	1.34225	0.730368
43	D7	23	il6	1.71706	1.09625
43	D7	24	il6	2.08055	1.45083
43	D7	25	il6	2.42954	1.7909
43	D7	26	il6	2.77865	2.13109
43	D7	27	il6	3.12612	2.46964
43	D7	28	il6	3.45055	2.78515
43	D7	29	il6	3.75565	3.08132
43	D7	30	il6	4.02807	3.34482
43	D7	31	il6	4.28759	3.59542
43	D7	32	il6	4.52207	3.82098
43	D7	33	il6	4.7343	4.02429
43	D7	34	il6	4.93235	4.21341
43	D7	35	il6	5.11289	4.38504
43	D7	36	il6	5.27852	4.54174
43	D7	37	il6	5.43949	4.69379
43	D7	38	il6	5.58652	4.8319
43	D7	39	il6	5.71807	4.95453
43	D7	40	il6	5.81943	5.04696
44	D8	1	il6	0.832029	0.00884847
44	D8	2	il6	0.834574	0.000138049
44	D8	3	il6	0.843603	-0.00208709
44	D8	4	il6	0.858882	0.00193648
44	D8	5	il6	0.871763	0.00356257
44	D8	6	il6	0.879741	0.00028553
44	D8	7	il6	0.889956	-0.000754492
44	D8	8	il6	0.89796	-0.00400507
44	D8	9	il6	0.913126	-9.4212e-05
44	D8	10	il6	0.925873	0.00139783
44	D8	11	il6	0.934223	-0.00150728
44	D8	12	il6	0.947593	0.000607394
44	D8	13	il6	0.956061	-0.0021791
44	D8	14	il6	0.971257	0.00176102
44	D8	15	il6	0.981827	0.00107642
44	D8	16	il6	0.995385	0.00337903
44	D8	17	il6	1.01933	0.0160713
44	D8	18	il6	1.05985	0.045338
44	D8	19	il6	1.13192	0.106154
44	D8	20	il6	1.26287	0.225848
44	D8	21	il6	1.48768	0.439395
44	D8	22	il6	1.83516	0.775627
44	D8	23	il6	2.24822	1.17743
44	D8	24	il6	2.65645	1.5744
44	D8	25	il6	3.03717	1.94387
44	D8	26	il6	3.41742	2.31286
44	D8	27	il6	3.8018	2.68599
44	D8	28	il6	4.1584	3.03133
44	D8	29	il6	4.49616	3.35784
44	D8	30	il6	4.80245	3.65287
44	D8	31	il6	5.08157	3.92074
44	D8	32	il6	5.34523	4.17314
44	D8	33	il6	5.58757	4.40423
44	D8	34	il6	5.80056	4.60597
44	D8	35	il6	5.997	4.79115
44	D8	36	il6	6.17681	4.95971
44	D8	37	il6	6.34365	5.11529
44	D8	38	il6	6.49164	5.25203
44	D8	39	il6	6.6294	5.37853
44	D8	40	il6	6.74762	5.4855
45	D9	1	il8	0.804489	0.0198246
45	D9	2	il8	0.816047	0.00181115
45	D9	3	il8	0.841858	-0.0019493
45	D9	4	il8	0.874854	0.00147518
45	D9	5	il8	0.908483	0.00553259
45	D9	6	il8	0.933943	0.00142107
45	D9	7	il8	0.959909	-0.00218411
45	D9	8	il8	0.986968	-0.0046965
45	D9	9	il8	1.01859	-0.0026477
45	D9	10	il8	1.04781	-0.00299507
45	D9	11	il8	1.08251	0.00212748
45	D9	12	il8	1.11387	0.00391635
45	D9	13	il8	1.15011	0.0105909
45	D9	14	il8	1.20128	0.0321823
45	D9	15	il8	1.25667	0.0580038
45	D9	16	il8	1.33005	0.101811
45	D9	17	il8	1.43833	0.180525
45	D9	18	il8	1.61357	0.326192
45	D9	19	il8	1.9045	0.587553
45	D9	20	il8	2.36622	1.0197
45	D9	21	il8	3.00991	1.63382
45	D9	22	il8	3.75208	2.34641
45	D9	23	il8	4.46198	3.02674
45	D9	24	il8	5.092	3.62719
45	D9	25	il8	5.66005	4.16568
45	D9	26	il8	6.14508	4.62113
45	D9	27	il8	6.56779	5.01427
45	D9	28	il8	6.93266	5.34957
45	D9	29	il8	7.25509	5.64243
45	D9	30	il8	7.54668	5.90445
45	D9	31	il8	7.80753	6.13573
45	D9	32	il8	8.02495	6.32357
45	D9	33	il8	8.24508	6.51413
45	D9	34	il8	8.43024	6.66972
45	D9	35	il8	8.59151	6.80142
45	D9	36	il8	8.73688	6.91722
45	D9	37	il8	8.87004	7.0208
45	D9	38	il8	9.00259	7.12378
45	D9	39	il8	9.09424	7.18586
45	D9	40	il8	9.15934	7.22139
46	D10	1	il8	0.810003	0.00920224
46	D10	2	il8	0.827099	-0.00308558
46	D10	3	il8	0.861252	0.00168426
46	D10	4	il8	0.891214	0.00226276
46	D10	5	il8	0.917209	-0.00112674
46	D10	6	il8	0.947518	-0.000200859
46	D10	7	il8	0.976511	-0.000591768
46	D10	8	il8	1.00155	-0.00494114
46	D10	9	il8	1.03277	-0.00309866
46	D10	10	il8	1.06709	0.00183908
46	D10	11	il8	1.09881	0.00417306
46	D10	12	il8	1.1281	0.004076
46	D10	13	il8	1.17328	0.0198697
46	D10	14	il8	1.21496	0.0321662
46	D10	15	il8	1.26501	0.0528391
46	D10	16	il8	1.3427	0.101146
46	D10	17	il8	1.4581	0.187164
46	D10	18	il8	1.63976	0.339439
46	D10	19	il8	1.9342	0.604489
46	D10	20	il8	2.40486	1.04577
46	D10	21	il8	3.06114	1.67267
46	D10	22	il8	3.809	2.39114
46	D10	23	il8	4.52605	3.0788
46	D10	24	il8	5.17124	3.69461
46	D10	25	il8	5.73746	4.23145
46	D10	26	il8	6.22914	4.69375
46	D10	27	il8	6.65186	5.08708
46	D10	28	il8	7.01843	5.42426
46	D10	29	il8	7.33844	5.71489
46	D10	30	il8	7.62169	5.96876
46	D10	31	il8	7.89799	6.21568
46	D10	32	il8	8.136	6.4243
46	D10	33	il8	8.33214	6.59106
46	D10	34	il8	8.49686	6.72639
46	D10	35	il8	8.66405	6.8642
46	D10	36	il8	8.81658	6.98734
46	D10	37	il8	8.94951	7.09089
46	D10	38	il8	9.05662	7.16862
46	D10	39	il8	9.14636	7.22898
46	D10	40	il8	9.21779	7.27102
47	D11	1	il13	0.780073	0.000588086
47	D11	2	il13	0.782826	-0.00137681
47	D11	3	il13	0.789886	0.000965619
47	D11	4	il13	0.791825	-0.00181253
47	D11	5	il13	0.792846	-0.00550942
47	D11	6	il13	0.796767	-0.00630588
47	D11	7	il13	0.801858	-0.00593201
47	D11	8	il13	0.810077	-0.00243051
47	D11	9	il13	0.820984	0.00375928
47	D11	10	il13	0.824893	0.00295047
47	D11	11	il13	0.829349	0.0026892
47	D11	12	il13	0.832955	0.00157718
47	D11	13	il13	0.843385	0.00729049
47	D11	14	il13	0.848272	0.00745944
47	D11	15	il13	0.848781	0.00325073
47	D11	16	il13	0.850537	0.000289058
47	D11	17	il13	0.851957	-0.00300818
47	D11	18	il13	0.861076	0.00139335
47	D11	19	il13	0.870389	0.00598914
47	D11	20	il13	0.872127	0.00300941
47	D11	21	il13	0.873412	-0.000422896
47	D11	22	il13	0.879407	0.000854579
47	D11	23	il13	0.88043	-0.00283951
47	D11	24	il13	0.880903	-0.0070844
47	D11	25	il13	0.888172	-0.00453294
47	D11	26	il13	0.897153	-0.00026963
47	D11	27	il13	0.90081	-0.00133003
47	D11	28	il13	0.90833	0.00147208
47	D11	29	il13	0.920491	0.00891577
47	D11	30	il13	0.938338	0.0220452
47	D11	31	il13	0.980181	0.0591712
47	D11	32	il13	1.06232	0.136592
47	D11	33	il13	1.20332	0.272873
47	D11	34	il13	1.44875	0.513588
47	D11	35	il13	1.79482	0.854939
47	D11	36	il13	2.17229	1.22769
47	D11	37	il13	2.5464	1.59709
47	D11	38	il13	2.9117	1.95767
47	D11	39	il13	3.27214	2.31339
47	D11	40	il13	3.5653	2.60183
48	D12	1	il13	0.796078	-0.0236884
48	D12	2	il13	0.804618	-0.021409
48	D12	3	il13	0.815123	-0.0171639
48	D12	4	il13	0.818046	-0.0205006
48	D12	5	il13	0.831856	-0.0129507
48	D12	6	il13	0.840476	-0.0105911
48	D12	7	il13	0.848045	-0.00928255
48	D12	8	il13	0.860905	-0.00268259
48	D12	9	il13	0.878146	0.00829814
48	D12	10	il13	0.884022	0.00791411
48	D12	11	il13	0.888684	0.00631629
48	D12	12	il13	0.898431	0.00980299
48	D12	13	il13	0.905685	0.0107971
48	D12	14	il13	0.912621	0.0114731
48	D12	15	il13	0.922531	0.0151234
48	D12	16	il13	0.932352	0.0186841
48	D12	17	il13	0.934152	0.0142235
48	D12	18	il13	0.940836	0.0146479
48	D12	19	il13	0.94279	0.010342
48	D12	20	il13	0.942036	0.00332751
48	D12	21	il13	0.948327	0.00335868
48	D12	22	il13	0.953365	0.00213655
48	D12	23	il13	0.953953	-0.00353548
48	D12	24	il13	0.960199	-0.00354961
48	D12	25	il13	0.966058	-0.00395062
48	D12	26	il13	0.966956	-0.00931283
48	D12	27	il13	0.96757	-0.0149595
48	D12	28	il13	0.972002	-0.0167871
48	D12	29	il13	0.983871	-0.0111787
48	D12	30	il13	0.993693	-0.00761641
48	D12	31	il13	1.02162	0.0140525
48	D12	32	il13	1.08069	0.0668582
48	D12	33	il13	1.17568	0.155594
48	D12	34	il13	1.3554	0.329053
48	D12	35	il13	1.66889	0.636284
48	D12	36	il13	2.08299	1.04412
48	D12	37	il13	2.50006	1.45493
48	D12	38	il13	2.87857	1.82718
48	D12	39	il13	3.22242	2.16477
48	D12	40	il13	3.51822	2.45431
49	E1	1	hprt	0.662197	-0.0162849
49	E1	2	hprt	0.66622	-0.0201657
49	E1	3	hprt	0.680774	-0.013515
49	E1	4	hprt	0.69549	-0.00670262
49	E1	5	hprt	0.707956	-0.00213944
49	E1	6	hprt	0.72051	0.0025113
49	E1	7	hprt	0.732673	0.00677055
49	E1	8	hprt	0.739982	0.0061765
49	E1	9	hprt	0.747987	0.0062781
49	E1	10	hprt	0.754797	0.00518426
49	E1	11	hprt	0.761306	0.00379008
49	E1	12	hprt	0.767502	0.00208243
49	E1	13	hprt	0.775986	0.00266277
49	E1	14	hprt	0.784196	0.00296911
49	E1	15	hprt	0.786484	-0.00264562
49	E1	16	hprt	0.793184	-0.00384925
49	E1	17	hprt	0.801119	-0.00381799
49	E1	18	hprt	0.81576	0.00291987
49	E1	19	hprt	0.818653	-0.00209059
49	E1	20	hprt	0.822063	-0.0065844
49	E1	21	hprt	0.84486	0.00830982
49	E1	22	hprt	0.884065	0.0396112
49	E1	23	hprt	0.935802	0.0834448
49	E1	24	hprt	1.04636	0.186099
49	E1	25	hprt	1.25312	0.384953
49	E1	26	hprt	1.60956	0.733497
49	E1	27	hprt	2.15806	1.27409
49	E1	28	hprt	2.78928	1.8974
49	E1	29	hprt	3.38427	2.48449
49	E1	30	hprt	3.92056	3.01288
49	E1	31	hprt	4.39979	3.48421
49	E1	32	hprt	4.83241	3.90892
49	E1	33	hprt	5.21495	4.28356
49	E1	34	hprt	5.55942	4.62013
49	E1	35	hprt	5.8608	4.9136
49	E1	36	hprt	6.12661	5.17151
49	E1	37	hprt	6.36719	5.40419
[truncated: 1,883 more rows]

## Sheet: Results
Block Type	96-Well 0.1-mL Block
Calibration Background is expired	No
Calibration Background performed on	03-26-2024
Calibration Pure Dye ABY is expired	No
Calibration Pure Dye ABY performed on	03-26-2024
Calibration Pure Dye FAM is expired	No
Calibration Pure Dye FAM performed on	03-26-2024
Calibration Pure Dye JUN is expired	No
Calibration Pure Dye JUN performed on	03-26-2024
Calibration Pure Dye NED is expired	No
Calibration Pure Dye NED performed on	03-26-2024
Calibration Pure Dye ROX is expired	No
Calibration Pure Dye ROX performed on	03-26-2024
Calibration Pure Dye SYBR is expired	No
Calibration Pure Dye SYBR performed on	03-26-2024
Calibration Pure Dye TAMRA is expired	No
Calibration Pure Dye TAMRA performed on	03-26-2024
Calibration Pure Dye VIC is expired	No
Calibration Pure Dye VIC performed on	03-26-2024
Calibration ROI is expired	No
Calibration ROI performed on	03-26-2024
Calibration Uniformity is expired	No
Calibration Uniformity performed on	03-26-2024
Chemistry	SYBR_GREEN
Date Created	2024-04-18 17:15:35 PM PDT
Experiment Barcode
Experiment Comment
Experiment File Name	C:\Applied Biosystems\QuantStudio Design & Analysis Software\User Files\experiments\Laure\deciverneuil\2024-04-18_LGM008_plate1.eds
Experiment Name	2024-04-18_LGM008_plate1
Experiment Run End Time	2024-04-18 08:10:05 AM PDT
Experiment Type	Standard Curve
Instrument Name	272311022
Instrument Serial Number	272311022
Instrument Type	QuantStudio™ 3 System
Passive Reference	ROX
Post-read Stage/Step
Pre-read Stage/Step
Quantification Cycle Method	Ct
Signal Smoothing On	true
Stage where Melt Analysis is performed	Stage3
Stage/ Cycle where Ct Analysis is performed	Stage2, Step2
User Name
Well	Well Position	Omit	Sample Name	Target Name	Task	Reporter	Quencher	CT	Ct Mean	Ct SD	Quantity	Quantity Mean	Quantity SD	Y-Intercept	R(superscript 2)	Slope	Efficiency	Automatic Ct Threshold	Ct Threshold	Automatic Baseline	Baseline Start	Baseline End	Amp Status	Comments	Cq Conf	MTP	HIGHSD	Tm1	Tm2	Tm3	Tm4
1	A1	FALSE	Sample 1	hprt	UNKNOWN	SYBR	None	23.9804	23.9187	0.0872689								TRUE	0.274023	TRUE	3	18	Amp		0.936423	N	N	79.2005
2	A2	FALSE	Sample 1	hprt	UNKNOWN	SYBR	None	23.857	23.9187	0.0872689								TRUE	0.274023	TRUE	3	17	Amp		0.979633	N	N	79.2005
3	A3	FALSE	Sample 1	ccl20	UNKNOWN	SYBR	None	23.2696	23.4005	0.18519								TRUE	0.37983	TRUE	3	17	Amp		0.936913	N	N	76.413
4	A4	FALSE	Sample 1	ccl20	UNKNOWN	SYBR	None	23.5315	23.4005	0.18519								TRUE	0.37983	TRUE	3	18	Amp		0.939037	N	N	76.413
5	A5	FALSE	Sample 1	il1b	UNKNOWN	SYBR	None	24.6525	24.7393	0.122768								TRUE	0.217518	TRUE	3	19	Amp		0.964108	N	N	77.5475
6	A6	FALSE	Sample 1	il1b	UNKNOWN	SYBR	None	24.8261	24.7393	0.122768								TRUE	0.217518	TRUE	3	20	Amp		0.972349	N	N	77.5475
7	A7	FALSE	Sample 1	il6	UNKNOWN	SYBR	None	20.3793	20.7055	0.461337								TRUE	0.130869	TRUE	3	15	Amp		0.930768	N	N	79.7763
8	A8	FALSE	Sample 1	il6	UNKNOWN	SYBR	None	21.0318	20.7055	0.461337								TRUE	0.130869	TRUE	3	17	Amp		0.941832	N	N	79.636
9	A9	FALSE	Sample 1	il8	UNKNOWN	SYBR	None	21.6165	21.5862	0.0427969								TRUE	0.361693	TRUE	3	14	Amp		0.882827	Y	N	79.4847	74.5789
10	A10	FALSE	Sample 1	il8	UNKNOWN	SYBR	None	21.5559	21.5862	0.0427969								TRUE	0.361693	TRUE	3	14	Amp		0.876811	Y	N	79.4847	74.719
11	A11	FALSE	Sample 1	il13	UNKNOWN	SYBR	None	30.4097	30.8049	0.558994								TRUE	0.14383	TRUE	3	26	Amp		0.92848	N	Y	76.2638
12	A12	FALSE	Sample 1	il13	UNKNOWN	SYBR	None	31.2002	30.8049	0.558994								TRUE	0.14383	TRUE	3	27	Amp		0.905737	N	Y	77.946
13	B1	FALSE	Sample 2	hprt	UNKNOWN	SYBR	None	24.6391	24.5359	0.146026								TRUE	0.274023	TRUE	3	18	Amp		0.968654	N	N	79.0604
14	B2	FALSE	Sample 2	hprt	UNKNOWN	SYBR	None	24.4326	24.5359	0.146026								TRUE	0.274023	TRUE	3	18	Amp		0.992112	N	N	79.0604
15	B3	FALSE	Sample 2	ccl20	UNKNOWN	SYBR	None	24.6208	24.6548	0.0481796								TRUE	0.37983	TRUE	3	19	Amp		0.983323	N	N	76.2728
16	B4	FALSE	Sample 2	ccl20	UNKNOWN	SYBR	None	24.6889	24.6548	0.0481796								TRUE	0.37983	TRUE	3	19	Amp		0.987104	N	N	76.2728
17	B5	FALSE	Sample 2	il1b	UNKNOWN	SYBR	None	25.6136	25.6066	0.00989001								TRUE	0.217518	TRUE	3	20	Amp		0.99108	N	N	77.4072
18	B6	FALSE	Sample 2	il1b	UNKNOWN	SYBR	None	25.5996	25.6066	0.00989001								TRUE	0.217518	TRUE	3	21	Amp		0.984172	N	N	77.4072
19	B7	FALSE	Sample 2	il6	UNKNOWN	SYBR	None	21.9604	21.9591	0.0018167								TRUE	0.130869	TRUE	3	18	Amp		0.971637	N	N	79.636
20	B8	FALSE	Sample 2	il6	UNKNOWN	SYBR	None	21.9578	21.9591	0.0018167								TRUE	0.130869	TRUE	3	18	Amp		0.976603	N	N	79.636
21	B9	FALSE	Sample 2	il8	UNKNOWN	SYBR	None	22.3631	22.2954	0.0956956								TRUE	0.361693	TRUE	3	13	Amp		0.893722	Y	N	79.4847	74.719
22	B10	FALSE	Sample 2	il8	UNKNOWN	SYBR	None	22.2277	22.2954	0.0956956								TRUE	0.361693	TRUE	3	12	Amp		0.89241	Y	N	79.4847	74.719
23	B11	FALSE	Sample 2	il13	UNKNOWN	SYBR	None	31.7942	31.386	0.577249								TRUE	0.14383	TRUE	3	26	Amp		0.95753	N	Y	77.946
24	B12	FALSE	Sample 2	il13	UNKNOWN	SYBR	None	30.9778	31.386	0.577249								TRUE	0.14383	TRUE	3	27	Amp		0.962959	N	Y	78.5068
25	C1	FALSE	Sample 3	hprt	UNKNOWN	SYBR	None	24.2176	24.2553	0.0532696								TRUE	0.274023	TRUE	3	19	Amp		0.951196	N	N	79.0604
26	C2	FALSE	Sample 3	hprt	UNKNOWN	SYBR	None	24.2929	24.2553	0.0532696								TRUE	0.274023	TRUE	3	19	Amp		0.981558	N	N	78.9202
27	C3	FALSE	Sample 3	ccl20	UNKNOWN	SYBR	None	20.8603	20.9042	0.0620348								TRUE	0.37983	TRUE	3	15	Amp		0.981135	N	N	76.413
28	C4	FALSE	Sample 3	ccl20	UNKNOWN	SYBR	None	20.948	20.9042	0.0620348								TRUE	0.37983	TRUE	3	15	Amp		0.989208	N	N	76.413
29	C5	FALSE	Sample 3	il1b	UNKNOWN	SYBR	None	26.4624	26.4886	0.0370811								TRUE	0.217518	TRUE	3	21	Amp		0.980365	N	N	77.5475
30	C6	FALSE	Sample 3	il1b	UNKNOWN	SYBR	None	26.5149	26.4886	0.0370811								TRUE	0.217518	TRUE	3	21	Amp		0.982373	N	N	77.5475
31	C7	FALSE	Sample 3	il6	UNKNOWN	SYBR	None	19.5907	19.6378	0.0665839								TRUE	0.130869	TRUE	3	15	Amp		0.924715	N	N	79.636
32	C8	FALSE	Sample 3	il6	UNKNOWN	SYBR	None	19.6849	19.6378	0.0665839								TRUE	0.130869	TRUE	3	15	Amp		0.859495	N	N	79.636
33	C9	FALSE	Sample 3	il8	UNKNOWN	SYBR	None	18.4107	18.334	0.108376								TRUE	0.361693	TRUE	3	12	Amp		0.907733	N	N	79.4847
34	C10	FALSE	Sample 3	il8	UNKNOWN	SYBR	None	18.2574	18.334	0.108376								TRUE	0.361693	TRUE	3	12	Amp		0.903059	N	N	79.4847
35	C11	FALSE	Sample 3	il13	UNKNOWN	SYBR	None	32.6598	31.5235	1.60696								TRUE	0.14383	TRUE	3	28	Amp		0.979633	N	Y	77.946
36	C12	FALSE	Sample 3	il13	UNKNOWN	SYBR	None	30.3872	31.5235	1.60696								TRUE	0.14383	TRUE	3	26	Amp		0.933633	N	Y	75.9835
37	D1	FALSE	Sample 4	hprt	UNKNOWN	SYBR	None	24.0786	24.1722	0.132338								TRUE	0.274023	TRUE	3	20	Amp		0.938963	N	N	78.9202
38	D2	FALSE	Sample 4	hprt	UNKNOWN	SYBR	None	24.2658	24.1722	0.132338								TRUE	0.274023	TRUE	3	19	Amp		0.921884	N	N	78.9202
39	D3	FALSE	Sample 4	ccl20	UNKNOWN	SYBR	None	20.7816	20.8666	0.120129								TRUE	0.37983	TRUE	3	14	Amp		0.980219	N	N	76.413
40	D4	FALSE	Sample 4	ccl20	UNKNOWN	SYBR	None	20.9515	20.8666	0.120129								TRUE	0.37983	TRUE	3	16	Amp		0.942281	N	N	76.413
41	D5	FALSE	Sample 4	il1b	UNKNOWN	SYBR	None	25.42	25.5834	0.231202								TRUE	0.217518	TRUE	3	20	Amp		0.956041	N	N	77.5475
42	D6	FALSE	Sample 4	il1b	UNKNOWN	SYBR	None	25.7469	25.5834	0.231202								TRUE	0.217518	TRUE	3	21	Amp		0.900057	N	N	77.5475
43	D7	FALSE	Sample 4	il6	UNKNOWN	SYBR	None	19.271	19.2768	0.00817851								TRUE	0.130869	TRUE	3	15	Amp		0.926857	N	N	79.636
44	D8	FALSE	Sample 4	il6	UNKNOWN	SYBR	None	19.2826	19.2768	0.00817851								TRUE	0.130869	TRUE	3	15	Amp		0.911332	N	N	79.636
45	D9	FALSE	Sample 4	il8	UNKNOWN	SYBR	None	18.1641	18.1359	0.0398473								TRUE	0.361693	TRUE	3	12	Amp		0.872814	N	N	79.4847
46	D10	FALSE	Sample 4	il8	UNKNOWN	SYBR	None	18.1077	18.1359	0.0398473								TRUE	0.361693	TRUE	3	11	Amp		0.868649	N	N	79.4847
47	D11	FALSE	Sample 4	il13	UNKNOWN	SYBR	None	32.0844	32.4984	0.585589								TRUE	0.14383	TRUE	3	27	Amp		0.941538	N	Y	77.5255
48	D12	FALSE	Sample 4	il13	UNKNOWN	SYBR	None	32.9125	32.4984	0.585589								TRUE	0.14383	TRUE	3	29	Amp		0.885762	N	Y	77.8059
49	E1	FALSE	Sample 5	hprt	UNKNOWN	SYBR	None	24.5226	24.4051	0.166176								TRUE	0.274023	TRUE	3	20	Amp		0.941412	N	N	78.9202
50	E2	FALSE	Sample 5	hprt	UNKNOWN	SYBR	None	24.2876	24.4051	0.166176								TRUE	0.274023	TRUE	3	19	Amp		0.984961	N	N	78.9202
51	E3	FALSE	Sample 5	ccl20	UNKNOWN	SYBR	None	21.7322	21.8293	0.13735								TRUE	0.37983	TRUE	3	16	Amp		0.956962	N	N	76.413
52	E4	FALSE	Sample 5	ccl20	UNKNOWN	SYBR	None	21.9264	21.8293	0.13735								TRUE	0.37983	TRUE	3	17	Amp		0.914391	N	N	76.413
53	E5	FALSE	Sample 5	il1b	UNKNOWN	SYBR	None	24.5774	24.642	0.0913272								TRUE	0.217518	TRUE	3	20	Amp		0.911176	N	N	77.5475
54	E6	FALSE	Sample 5	il1b	UNKNOWN	SYBR	None	24.7066	24.642	0.0913272								TRUE	0.217518	TRUE	3	20	Amp		0.911782	N	N	77.5475
55	E7	FALSE	Sample 5	il6	UNKNOWN	SYBR	None	18.8728	18.7481	0.176379								TRUE	0.130869	TRUE	3	14	Amp		0.954573	N	N	79.636
56	E8	FALSE	Sample 5	il6	UNKNOWN	SYBR	None	18.6233	18.7481	0.176379								TRUE	0.130869	TRUE	3	14	Amp		0.914629	N	N	79.636
57	E9	FALSE	Sample 5	il8	UNKNOWN	SYBR	None	18.4244	18.351	0.103813								TRUE	0.361693	TRUE	3	12	Amp		0.887913	N	N	79.4847
58	E10	FALSE	Sample 5	il8	UNKNOWN	SYBR	None	18.2776	18.351	0.103813								TRUE	0.361693	TRUE	3	11	Amp		0.907658	N	N	79.4847
59	E11	FALSE	Sample 5	il13	UNKNOWN	SYBR	None	30.8276	31.0556	0.322419								TRUE	0.14383	TRUE	3	25	Amp		0.94296	N	N	75.9835
60	E12	FALSE	Sample 5	il13	UNKNOWN	SYBR	None	31.2836	31.0556	0.322419								TRUE	0.14383	TRUE	3	27	Amp		0.918701	N	N	75.8433
61	F1	FALSE	Sample 6	hprt	UNKNOWN	SYBR	None	24.8398	24.8134	0.0374453								TRUE	0.274023	TRUE	3	20	Amp		0.966921	N	N	78.9202
62	F2	FALSE	Sample 6	hprt	UNKNOWN	SYBR	None	24.7869	24.8134	0.0374453								TRUE	0.274023	TRUE	3	19	Amp		0.988182	N	N	78.9202
63	F3	FALSE	Sample 6	ccl20	UNKNOWN	SYBR	None	21.5369	21.7319	0.275671								TRUE	0.37983	TRUE	3	14	Amp		0.986888	N	N	76.413
64	F4	FALSE	Sample 6	ccl20	UNKNOWN	SYBR	None	21.9268	21.7319	0.275671								TRUE	0.37983	TRUE	3	15	Amp		0.99226	N	N	76.413
65	F5	FALSE	Sample 6	il1b	UNKNOWN	SYBR	None	24.7966	25.0237	0.321121								TRUE	0.217518	TRUE	3	19	Amp		0.991489	N	N	77.5475
66	F6	FALSE	Sample 6	il1b	UNKNOWN	SYBR	None	25.2508	25.0237	0.321121								TRUE	0.217518	TRUE	3	20	Amp		0.951336	N	N	77.5475
67	F7	FALSE	Sample 6	il6	UNKNOWN	SYBR	None	19.2373	19.0376	0.282419								TRUE	0.130869	TRUE	3	15	Amp		0.9829	N	N	79.636
68	F8	FALSE	Sample 6	il6	UNKNOWN	SYBR	None	18.8379	19.0376	0.282419								TRUE	0.130869	TRUE	3	14	Amp		0.976122	N	N	79.636
69	F9	FALSE	Sample 6	il8	UNKNOWN	SYBR	None	19.1707	19.0065	0.232165								TRUE	0.361693	TRUE	3	14	Amp		0.801259	N	N	79.3446
70	F10	FALSE	Sample 6	il8	UNKNOWN	SYBR	None	18.8423	19.0065	0.232165								TRUE	0.361693	TRUE	3	12	Amp		0.905415	N	N	79.4847
71	F11	FALSE	Sample 6	il13	UNKNOWN	SYBR	None	31.0435	30.578	0.658328								TRUE	0.14383	TRUE	3	26	Amp		0.956916	N	Y	77.8059
72	F12	FALSE	Sample 6	il13	UNKNOWN	SYBR	None	30.1125	30.578	0.658328								TRUE	0.14383	TRUE	3	25	Amp		0.957848	N	Y	75.9835
73	G1	FALSE	Sample 2	hif1a	UNKNOWN	SYBR	None	21.5205	21.4878	0.0462631								TRUE	0.177706	TRUE	3	17	Amp		0.942218	N	N	76.9582
74	G2	FALSE	Sample 1	hif1a	UNKNOWN	SYBR	None	22.141	22.1238	0.0243386								TRUE	0.177706	TRUE	3	17	Amp		0.974418	N	N	76.8181
75	G3	FALSE	Sample 3	hif1a	UNKNOWN	SYBR	None	22.2429	22.0248	0.308353								TRUE	0.177706	TRUE	3	17	Amp		0.953544	N	N	77.2546
76	G4	FALSE	Sample 4	hif1a	UNKNOWN	SYBR	None	21.9358	21.6409	0.417165								TRUE	0.177706	TRUE	3	16	Amp		0.93534	N	N	77.2546
77	G5	FALSE	Sample 5	hif1a	UNKNOWN	SYBR	None	22.0221	22.2084	0.26336								TRUE	0.177706	TRUE	3	17	Amp		0.945929	N	N	77.2668
78	G6	FALSE	Sample 6	hif1a	UNKNOWN	SYBR	None	22.4069	22.0244	0.54095								TRUE	0.177706	TRUE	3	17	Amp		0.966007	N	Y	77.2668
79	G7	FALSE	Sample 2	defb4a	UNKNOWN	SYBR	None	20.097	19.7962	0.425407								TRUE	0.250467	TRUE	3	15	Amp		0.955635	N	N	80.4775
80	G8	FALSE	Sample 1	defb4a	UNKNOWN	SYBR	None	20.832	20.5816	0.354028								TRUE	0.250467	TRUE	3	15	Amp		0.98041	N	N	80.4775
81	G9	FALSE	Sample 5	defb4a	UNKNOWN	SYBR	None	21.6759	20.0431	1.43184								TRUE	0.250467	TRUE	3	17	Amp		0.962371	N	Y	80.6061
82	G10	FALSE	Sample 4	defb4a	UNKNOWN	SYBR	None	20.6711	20.5036	0.236817								TRUE	0.250467	TRUE	3	16	Amp		0.945372	N	N	80.6061
83	G11	FALSE	Sample 5	defb4a	UNKNOWN	SYBR	None	19.4516	20.0431	1.43184								TRUE	0.250467	TRUE	3	15	Amp		0.955424	N	Y	80.4694
84	G12	FALSE	Sample 6	defb4a	UNKNOWN	SYBR	None	20.046	20.0031	0.0606726								TRUE	0.250467	TRUE	3	15	Amp		0.968628	N	N	80.4694
85	H1	FALSE	Sample 2	hif1a	UNKNOWN	SYBR	None	21.455	21.4878	0.0462631								TRUE	0.177706	TRUE	3	16	Amp		0.936776	N	N	76.8181
86	H2	FALSE	Sample 1	hif1a	UNKNOWN	SYBR	None	22.1066	22.1238	0.0243386								TRUE	0.177706	TRUE	3	17	Amp		0.981277	N	N	76.9582
87	H3	FALSE	Sample 3	hif1a	UNKNOWN	SYBR	None	21.8068	22.0248	0.308353								TRUE	0.177706	TRUE	3	17	Amp		0.95559	N	N	77.2546
88	H4	FALSE	Sample 4	hif1a	UNKNOWN	SYBR	None	21.3459	21.6409	0.417165								TRUE	0.177706	TRUE	3	15	Amp		0.942848	N	N	77.2546
89	H5	FALSE	Sample 5	hif1a	UNKNOWN	SYBR	None	22.3946	22.2084	0.26336								TRUE	0.177706	TRUE	3	18	Amp		0.977187	N	N	77.2668
90	H6	FALSE	Sample 6	hif1a	UNKNOWN	SYBR	None	21.6419	22.0244	0.54095								TRUE	0.177706	TRUE	3	17	Amp		0.972234	N	Y	77.2668
91	H7	FALSE	Sample 2	defb4a	UNKNOWN	SYBR	None	19.4954	19.7962	0.425407								TRUE	0.250467	TRUE	3	13	Amp		0.960088	N	N	80.3372
92	H8	FALSE	Sample 1	defb4a	UNKNOWN	SYBR	None	20.3313	20.5816	0.354028								TRUE	0.250467	TRUE	3	15	Amp		0.977827	N	N	80.3372
93	H9	FALSE	Sample 3	defb4a	UNKNOWN	SYBR	None	21.9652	21.9652									TRUE	0.250467	TRUE	3	17	Amp		0.932891	N	N	80.6061
94	H10	FALSE	Sample 4	defb4a	UNKNOWN	SYBR	None	20.3362	20.5036	0.236817								TRUE	0.250467	TRUE	3	15	Amp		0.948064	N	N	80.6061
95	H11	FALSE	Sample 5	defb4a	UNKNOWN	SYBR	None	19.0017	20.0431	1.43184								TRUE	0.250467	TRUE	3	13	Amp		0.975345	N	Y	80.4694
96	H12	FALSE	Sample 6	defb4a	UNKNOWN	SYBR	None	19.9602	20.0031	0.0606726								TRUE	0.250467	TRUE	3	14	Amp		0.964529	N	N	80.4694

## Sheet: Melt Curve Raw Data
Block Type	96-Well 0.1-mL Block
Calibration Background is expired	No
Calibration Background performed on	03-26-2024
Calibration Pure Dye ABY is expired	No
Calibration Pure Dye ABY performed on	03-26-2024
Calibration Pure Dye FAM is expired	No
Calibration Pure Dye FAM performed on	03-26-2024
Calibration Pure Dye JUN is expired	No
Calibration Pure Dye JUN performed on	03-26-2024
Calibration Pure Dye NED is expired	No
Calibration Pure Dye NED performed on	03-26-2024
Calibration Pure Dye ROX is expired	No
Calibration Pure Dye ROX performed on	03-26-2024
Calibration Pure Dye SYBR is expired	No
Calibration Pure Dye SYBR performed on	03-26-2024
Calibration Pure Dye TAMRA is expired	No
Calibration Pure Dye TAMRA performed on	03-26-2024
Calibration Pure Dye VIC is expired	No
Calibration Pure Dye VIC performed on	03-26-2024
Calibration ROI is expired	No
Calibration ROI performed on	03-26-2024
Calibration Uniformity is expired	No
Calibration Uniformity performed on	03-26-2024
Chemistry	SYBR_GREEN
Date Created	2024-04-18 17:15:35 PM PDT
Experiment Barcode
Experiment Comment
Experiment File Name	C:\Applied Biosystems\QuantStudio Design & Analysis Software\User Files\experiments\Laure\deciverneuil\2024-04-18_LGM008_plate1.eds
Experiment Name	2024-04-18_LGM008_plate1
Experiment Run End Time	2024-04-18 08:10:05 AM PDT
Experiment Type	Standard Curve
Instrument Name	272311022
Instrument Serial Number	272311022
Instrument Type	QuantStudio™ 3 System
Passive Reference	ROX
Post-read Stage/Step
Pre-read Stage/Step
Quantification Cycle Method	Ct
Signal Smoothing On	true
Stage where Melt Analysis is performed	Stage3
Stage/ Cycle where Ct Analysis is performed	Stage2, Step2
User Name
Well	Well Position	Reading	Temperature	Fluorescence	Derivative	Target Name
1	A1	1	60.0008	986679	28624.9	hprt
1	A1	2	60.2811	982527	28990	hprt
1	A1	3	60.5614	977147	29402.7	hprt
1	A1	4	60.8417	969743	29810.9	hprt
1	A1	5	61.122	959471	30168.7	hprt
1	A1	6	61.4022	954282	30451.5	hprt
1	A1	7	61.6825	943988	30657.7	hprt
1	A1	8	61.9628	936920	30804.5	hprt
1	A1	9	62.2431	924377	30920.2	hprt
1	A1	10	62.5234	917120	31032.5	hprt
1	A1	11	62.8037	908844	31157.1	hprt
1	A1	12	63.084	899540	31288.6	hprt
1	A1	13	63.3643	887535	31397.4	hprt
1	A1	14	63.6445	880334	31438	hprt
1	A1	15	63.9248	872361	31364.5	hprt
1	A1	16	64.2051	858991	31151.9	hprt
1	A1	17	64.4854	850697	30810.3	hprt
1	A1	18	64.7657	842353	30386.9	hprt
1	A1	19	65.046	833226	29951	hprt
1	A1	20	65.3263	823872	29570.1	hprt
1	A1	21	65.6066	815504	29286.5	hprt
1	A1	22	65.8868	807551	29106.9	hprt
1	A1	23	66.1671	799970	29006.4	hprt
1	A1	24	66.4474	790161	28949.7	hprt
1	A1	25	66.7277	780839	28910.2	hprt
1	A1	26	67.008	773265	28879.3	hprt
1	A1	27	67.2883	764489	28858.9	hprt
1	A1	28	67.5686	758230	28849.4	hprt
1	A1	29	67.8489	749068	28843.4	hprt
1	A1	30	68.1291	738233	28830.8	hprt
1	A1	31	68.4094	732181	28805.7	hprt
1	A1	32	68.6897	723727	28768.8	hprt
1	A1	33	68.97	714211	28721.4	hprt
1	A1	34	69.2503	706209	28659.9	hprt
1	A1	35	69.5306	698965	28576.4	hprt
1	A1	36	69.8109	690382	28466.8	hprt
1	A1	37	70.0912	680195	28340.9	hprt
1	A1	38	70.3714	673141	28222.5	hprt
1	A1	39	70.6517	665742	28138.6	hprt
1	A1	40	70.932	657623	28100.1	hprt
1	A1	41	71.2123	648399	28089.5	hprt
1	A1	42	71.4926	643086	28066	hprt
1	A1	43	71.7729	632243	27987.1	hprt
1	A1	44	72.0532	624681	27832.1	hprt
1	A1	45	72.3335	615345	27642.8	hprt
1	A1	46	72.6137	608790	27488.5	hprt
1	A1	47	72.894	601724	27433	hprt
1	A1	48	73.1743	595062	27495.8	hprt
1	A1	49	73.4546	586181	27638.8	hprt
1	A1	50	73.7349	578972	27790.9	hprt
1	A1	51	74.0152	569601	27895.4	hprt
1	A1	52	74.2955	560036	27952.5	hprt
1	A1	53	74.5758	553743	28030.1	hprt
1	A1	54	74.856	544146	28230.3	hprt
1	A1	55	75.1363	537897	28672.6	hprt
1	A1	56	75.4166	530520	29451	hprt
1	A1	57	75.6969	522255	30642.5	hprt
1	A1	58	75.9772	512468	32345.1	hprt
1	A1	59	76.2575	502134	34733.3	hprt
1	A1	60	76.5378	493584	38104.3	hprt
1	A1	61	76.8181	484303	42893	hprt
1	A1	62	77.0983	472917	49638.3	hprt
1	A1	63	77.3786	459890	58879.7	hprt
1	A1	64	77.6589	444872	70961.1	hprt
1	A1	65	77.9392	428150	85743.3	hprt
1	A1	66	78.2195	406204	102300	hprt
1	A1	67	78.4998	376558	118757	hprt
1	A1	68	78.7801	334654	132456	hprt
1	A1	69	79.0604	276144	140538	hprt
1	A1	70	79.3406	202298	140800	hprt
1	A1	71	79.6209	135082	132507	hprt
1	A1	72	79.9012	87567.3	116746	hprt
1	A1	73	80.1815	60314.5	96134.2	hprt
1	A1	74	80.4618	49877.3	73994.5	hprt
1	A1	75	80.7421	46231.5	53370.2	hprt
1	A1	76	81.0224	44389.2	36302.2	hprt
1	A1	77	81.3027	43980.5	23140.6	hprt
1	A1	78	81.5829	43068.7	13665.3	hprt
1	A1	79	81.8632	41374.6	7781.5	hprt
1	A1	80	82.1435	41223.5	4384.47	hprt
1	A1	81	82.4238	40824.2	2518.23	hprt
1	A1	82	82.7041	39969.6	1509.47	hprt
1	A1	83	82.9844	37405	959.211	hprt
1	A1	84	83.2647	40140.3	665.137	hprt
1	A1	85	83.545	39674.8	533.268	hprt
1	A1	86	83.8252	38179.5	512.414	hprt
1	A1	87	84.1055	37247.7	560.838	hprt
1	A1	88	84.3858	38363.8	638.156	hprt
1	A1	89	84.6661	37407.6	709.238	hprt
1	A1	90	84.9464	35452.4	749.803	hprt
1	A1	91	85.2267	36684.8	749.439	hprt
1	A1	92	85.507	34776.4	711.203	hprt
1	A1	93	85.7873	34822.7	647.447	hprt
1	A1	94	86.0675	34043.9	572.586	hprt
1	A1	95	86.3478	34106	495.631	hprt
1	A1	96	86.6281	33590.9	417.111	hprt
1	A1	97	86.9084	32312.7	332.203	hprt
1	A1	98	87.1887	31928.6	237.59	hprt
1	A1	99	87.469	33755.3	136.643	hprt
1	A1	100	87.7493	30934.2	39.2285	hprt
1	A1	101	88.0296	31116.2	-43.2715	hprt
1	A1	102	88.3098	32763.9	-103.678	hprt
1	A1	103	88.5901	30874.6	-141.229	hprt
1	A1	104	88.8704	31224.8	-158.777	hprt
1	A1	105	89.1507	29545.8	-157.822	hprt
1	A1	106	89.431	31226.8	-136.334	hprt
1	A1	107	89.7113	31061.3	-91.6641	hprt
1	A1	108	89.9916	29352.9	-25.834	hprt
1	A1	109	90.2719	29373.2	51.3652	hprt
1	A1	110	90.5521	29438	123.184	hprt
1	A1	111	90.8324	29433.9	170.24	hprt
1	A1	112	91.1127	28303.5	178.262	hprt
1	A1	113	91.393	27121.3	147.941	hprt
1	A1	114	91.6733	27115	100.398	hprt
1	A1	115	91.9536	27983.4	68.7988	hprt
1	A1	116	92.2339	28173.8	75.7129	hprt
1	A1	117	92.5142	27435.4	111.107	hprt
1	A1	118	92.7944	25811.5	131.572	hprt
1	A1	119	93.0747	25167.3	86.625	hprt
1	A1	120	93.355	24880.5	-45.4492	hprt
1	A1	121	93.6353	25522.7	-240.209	hprt
1	A1	122	93.9156	25895.9	-441.748	hprt
1	A1	123	94.1959	26264.5	-597.555	hprt
1	A1	124	94.4762	24632.2	-687.076	hprt
1	A1	125	94.7565	25359.1	-725.723	hprt
2	A2	1	60.0008	1.09525e+06	32908.7	hprt
2	A2	2	60.2811	1.08881e+06	33129.2	hprt
2	A2	3	60.5614	1.08257e+06	33402	hprt
2	A2	4	60.8417	1.07549e+06	33673.3	hprt
2	A2	5	61.122	1.06598e+06	33901.1	hprt
2	A2	6	61.4022	1.05552e+06	34071.1	hprt
2	A2	7	61.6825	1.04703e+06	34195.8	hprt
2	A2	8	61.9628	1.03724e+06	34299.6	hprt
2	A2	9	62.2431	1.02683e+06	34401.4	hprt
2	A2	10	62.5234	1.01758e+06	34501.5	hprt
2	A2	11	62.8037	1.00598e+06	34576	hprt
2	A2	12	63.084	996807	34582.9	hprt
2	A2	13	63.3643	986689	34478.9	hprt
2	A2	14	63.6445	975900	34247.7	hprt
2	A2	15	63.9248	963738	33918.2	hprt
2	A2	16	64.2051	953644	33559	hprt
2	A2	17	64.4854	943697	33243.8	hprt
2	A2	18	64.7657	936816	33013.1	hprt
2	A2	19	65.046	929059	32854.9	hprt
2	A2	20	65.3263	914867	32718.7	hprt
2	A2	21	65.6066	907370	32550	hprt
2	A2	22	65.8868	896722	32318.9	hprt
2	A2	23	66.1671	886782	32028.5	hprt
2	A2	24	66.4474	878904	31706.8	hprt
2	A2	25	66.7277	867724	31389.8	hprt
2	A2	26	67.008	860343	31108.4	hprt
2	A2	27	67.2883	851185	30880.9	hprt
2	A2	28	67.5686	842400	30709.2	hprt
2	A2	29	67.8489	834168	30580.3	hprt
2	A2	30	68.1291	824642	30472	hprt
2	A2	31	68.4094	816565	30362.2	hprt
2	A2	32	68.6897	807565	30240.2	hprt
2	A2	33	68.97	798308	30110.6	hprt
2	A2	34	69.2503	788874	29987.1	hprt
2	A2	35	69.5306	782006	29878.6	hprt
2	A2	36	69.8109	774152	29776.5	hprt
2	A2	37	70.0912	764417	29655.2	hprt
2	A2	38	70.3714	755815	29485.3	hprt
2	A2	39	70.6517	746663	29250.9	hprt
2	A2	40	70.932	739328	28960.1	hprt
2	A2	41	71.2123	730234	28641.4	hprt
2	A2	42	71.4926	722459	28333.2	hprt
2	A2	43	71.7729	715223	28049.9	hprt
2	A2	44	72.0532	706981	27845.1	hprt
2	A2	45	72.3335	698788	27741.2	hprt
2	A2	46	72.6137	691920	27738.4	hprt
2	A2	47	72.894	684950	27816.1	hprt
2	A2	48	73.1743	676549	27935.1	hprt
2	A2	49	73.4546	668003	28044.3	hprt
2	A2	50	73.7349	660063	28098.3	hprt
2	A2	51	74.0152	653016	28076.9	hprt
2	A2	52	74.2955	643667	28004.2	hprt
2	A2	53	74.5758	635266	27957.9	hprt
2	A2	54	74.856	625725	28058.8	hprt
2	A2	55	75.1363	622192	28432.4	hprt
2	A2	56	75.4166	613555	29169	hprt
2	A2	57	75.6969	604397	30407.4	hprt
2	A2	58	75.9772	596829	32287.4	hprt
2	A2	59	76.2575	587720	35016.3	hprt
2	A2	60	76.5378	577288	38912.6	hprt
2	A2	61	76.8181	568192	44422.6	hprt
2	A2	62	77.0983	557693	52088.8	hprt
2	A2	63	77.3786	543695	62445.5	hprt
2	A2	64	77.6589	527597	75816.2	hprt
2	A2	65	77.9392	508511	92014.6	hprt
2	A2	66	78.2195	484890	110026	hprt
2	A2	67	78.4998	454318	127838	hprt
2	A2	68	78.7801	406787	142618	hprt
2	A2	69	79.0604	344919	151331	hprt
2	A2	70	79.3406	264282	151650	hprt
2	A2	71	79.6209	192102	142808	hprt
2	A2	72	79.9012	141012	125971	hprt
2	A2	73	80.1815	112347	103923	hprt
2	A2	74	80.4618	99983.7	80183	hprt
2	A2	75	80.7421	93926.4	57983.1	hprt
2	A2	76	81.0224	94275.3	39502.6	hprt
2	A2	77	81.3027	91584.8	25344.5	hprt
2	A2	78	81.5829	92272	14868.3	hprt
2	A2	79	81.8632	90966.4	8296.02	hprt
2	A2	80	82.1435	90126.6	4494.61	hprt
2	A2	81	82.4238	89958.1	2462.92	hprt
2	A2	82	82.7041	91216.4	1466.46	hprt
2	A2	83	82.9844	90081.3	1032.51	hprt
2	A2	84	83.2647	88496.3	884.824	hprt
2	A2	85	83.545	89818	873.58	hprt
2	A2	86	83.8252	88641.3	923.074	hprt
2	A2	87	84.1055	88471.3	998.434	hprt
2	A2	88	84.3858	87775.9	1085.57	hprt
2	A2	89	84.6661	87598.4	1178.6	hprt
2	A2	90	84.9464	87210.2	1270.55	hprt
2	A2	91	85.2267	85168.1	1347	hprt
2	A2	92	85.507	87977.1	1386.43	hprt
2	A2	93	85.7873	84784	1371.35	hprt
2	A2	94	86.0675	84368.3	1306.14	hprt
2	A2	95	86.3478	82157.4	1228.01	hprt
2	A2	96	86.6281	85041	1196.78	hprt
2	A2	97	86.9084	83687.7	1264.4	hprt
2	A2	98	87.1887	83030.4	1442.86	hprt
2	A2	99	87.469	82569.8	1693.64	hprt
2	A2	100	87.7493	81674.9	1947.5	hprt
2	A2	101	88.0296	79493.8	2142.37	hprt
2	A2	102	88.3098	79642	2255.57	hprt
2	A2	103	88.5901	78465.8	2311.45	hprt
2	A2	104	88.8704	77304.4	2361.61	hprt
2	A2	105	89.1507	79241.2	2451.16	hprt
2	A2	106	89.431	76350.5	2592.1	hprt
2	A2	107	89.7113	75260.3	2758.69	hprt
2	A2	108	89.9916	74547.3	2904.67	hprt
2	A2	109	90.2719	73107.8	2988.54	hprt
2	A2	110	90.5521	72513.1	2992.33	hprt
2	A2	111	90.8324	70108.6	2926.44	hprt
2	A2	112	91.1127	71073.1	2824.11	hprt
2	A2	113	91.393	69172.9	2731.39	hprt
2	A2	114	91.6733	68036.4	2695.26	hprt
2	A2	115	91.9536	68168.2	2749.47	hprt
2	A2	116	92.2339	67877.6	2899.95	hprt
2	A2	117	92.5142	66279.4	3117.59	hprt
2	A2	118	92.7944	63994.9	3347.54	hprt
2	A2	119	93.0747	63389.9	3535.83	hprt
2	A2	120	93.355	60389.3	3659.01	hprt
2	A2	121	93.6353	61595	3735.7	hprt
2	A2	122	93.9156	59475.7	3809.89	hprt
2	A2	123	94.1959	60358.5	3917.59	hprt
2	A2	124	94.4762	56628.2	4062.61	hprt
2	A2	125	94.7565	54670.9	4218.97	hprt
3	A3	1	60.0018	1.20355e+06	33507.5	ccl20
3	A3	2	60.2823	1.20293e+06	33815.1	ccl20
3	A3	3	60.5629	1.19511e+06	34201.1	ccl20
3	A3	4	60.8434	1185296	34596.1	ccl20
3	A3	5	61.1239	1.17599e+06	34961.2	ccl20
3	A3	6	61.4045	1.16456e+06	35290.1	ccl20
3	A3	7	61.685	1.15565e+06	35591.1	ccl20
3	A3	8	61.9655	1.14574e+06	35861.2	ccl20
3	A3	9	62.2461	1.13517e+06	36075.9	ccl20
3	A3	10	62.5266	1.124e+06	36203.8	ccl20
3	A3	11	62.8071	1.11087e+06	36229.2	ccl20
3	A3	12	63.0877	1.1004e+06	36164.2	ccl20
3	A3	13	63.3682	1.08868e+06	36039.8	ccl20
3	A3	14	63.6487	1.07713e+06	35890.3	ccl20
3	A3	15	63.9293	1.06791e+06	35742.9	ccl20
3	A3	16	64.2098	1.05586e+06	35619.2	ccl20
3	A3	17	64.4903	1.04409e+06	35537.4	ccl20
3	A3	18	64.7709	1.03287e+06	35505.8	ccl20
3	A3	19	65.0514	1.02565e+06	35513.1	ccl20
3	A3	20	65.3319	1.01324e+06	35524.6	ccl20
3	A3	21	65.6125	1.00204e+06	35498.4	ccl20
3	A3	22	65.893	990049	35409.3	ccl20
3	A3	23	66.1736	978814	35267.1	ccl20
3	A3	24	66.4541	969197	35112.4	ccl20
3	A3	25	66.7346	957763	34996.1	ccl20
3	A3	26	67.0152	947726	34953.3	ccl20
3	A3	27	67.2957	938130	34987.1	ccl20
3	A3	28	67.5762	927132	35067	ccl20
3	A3	29	67.8568	917008	35141.5	ccl20
3	A3	30	68.1373	905190	35158.1	ccl20
3	A3	31	68.4178	895571	35083.2	ccl20
3	A3	32	68.6984	883779	34915.5	ccl20
3	A3	33	68.9789	872909	34685.2	ccl20
3	A3	34	69.2594	862500	34441.4	ccl20
3	A3	35	69.54	853834	34230.6	ccl20
3	A3	36	69.8205	842017	34077.4	ccl20
3	A3	37	70.101	832834	33978	ccl20
3	A3	38	70.3816	823398	33913.4	ccl20
3	A3	39	70.6621	812361	33872.2	ccl20
3	A3	40	70.9426	800085	33870	ccl20
3	A3	41	71.2232	791238	33947.2	ccl20
3	A3	42	71.5037	782778	34149	ccl20
3	A3	43	71.7842	773125	34500.6	ccl20
3	A3	44	72.0648	760491	34999.7	ccl20
3	A3	45	72.3453	752103	35634.5	ccl20
3	A3	46	72.6258	740541	36423.3	ccl20
3	A3	47	72.9064	729838	37463.6	ccl20
3	A3	48	73.1869	718649	38988.2	ccl20
3	A3	49	73.4674	707627	41425.2	ccl20
3	A3	50	73.748	697035	45455.4	ccl20
3	A3	51	74.0285	683433	52031.4	ccl20
3	A3	52	74.309	672365	62297.3	ccl20
3	A3	53	74.5896	658774	77339.8	ccl20
3	A3	54	74.8701	642343	97744.3	ccl20
3	A3	55	75.1506	623474	123035	ccl20
3	A3	56	75.4312	589237	151217	ccl20
3	A3	57	75.7117	546894	178710	ccl20
3	A3	58	75.9922	469385	200903	ccl20
3	A3	59	76.2728	371581	213294	ccl20
3	A3	60	76.5533	269751	212856	ccl20
3	A3	61	76.8338	186005	199064	ccl20
3	A3	62	77.1144	124206	174123	ccl20
3	A3	63	77.3949	89089	142278	ccl20
3	A3	64	77.6754	72222.8	108520	ccl20
3	A3	65	77.956	67643.2	77233.4	ccl20
3	A3	66	78.2365	65694.1	51290.9	ccl20
3	A3	67	78.5171	64165.6	31890.2	ccl20
3	A3	68	78.7976	63223.2	19152	ccl20
3	A3	69	79.0781	61716.7	11123.5	ccl20
3	A3	70	79.3587	62363.9	6460.57	ccl20
3	A3	71	79.6392	61075.5	3969.99	ccl20
3	A3	72	79.9197	60624.6	2767.37	ccl20
3	A3	73	80.2003	61535.9	2273.01	ccl20
3	A3	74	80.4808	59969	2134.89	ccl20
3	A3	75	80.7613	59291.8	2146.63	ccl20
3	A3	76	81.0419	58241.3	2190.3	ccl20
3	A3	77	81.3224	57587.7	2205.04	ccl20
3	A3	78	81.6029	57571.3	2170.61	ccl20
3	A3	79	81.8835	55659.4	2095.43	ccl20
3	A3	80	82.164	55274.5	2003.56	ccl20
3	A3	81	82.4445	55110.3	1920.33	ccl20
3	A3	82	82.7251	56028.3	1860.33	ccl20
3	A3	83	83.0056	54039.6	1822.66	ccl20
3	A3	84	83.2861	52234.1	1795.46	ccl20
3	A3	85	83.5667	53913.2	1765.71	ccl20
3	A3	86	83.8472	53214.4	1727.73	ccl20
3	A3	87	84.1277	50345.7	1685.51	ccl20
3	A3	88	84.4083	52085.8	1648.75	ccl20
3	A3	89	84.6888	51501.3	1625.85	ccl20
3	A3	90	84.9693	50455.9	1618.04	ccl20
3	A3	91	85.2499	49753.4	1617.45	ccl20
3	A3	92	85.5304	50254.4	1610.57	ccl20
3	A3	93	85.8109	48884.1	1585.25	ccl20
3	A3	94	86.0915	47769.5	1537.11	ccl20
3	A3	95	86.372	47994.3	1471.96	ccl20
3	A3	96	86.6525	47864.5	1403	ccl20
3	A3	97	86.9331	46607	1345.43	ccl20
3	A3	98	87.2136	46489.1	1311.36	ccl20
3	A3	99	87.4941	46825.8	1306.7	ccl20
3	A3	100	87.7747	46062.5	1329.74	ccl20
3	A3	101	88.0552	45400.6	1371.43	ccl20
3	A3	102	88.3357	45114.3	1418.18	ccl20
3	A3	103	88.6163	44442	1457.47	ccl20
3	A3	104	88.8968	44420.8	1484.46	ccl20
3	A3	105	89.1774	43253.2	1505.86	ccl20
3	A3	106	89.4579	42667.1	1537.15	ccl20
3	A3	107	89.7384	43616.1	1592.38	ccl20
3	A3	108	90.019	42797.4	1670.85	ccl20
3	A3	109	90.2995	41249.5	1749.65	ccl20
3	A3	110	90.58	40864.7	1789.51	ccl20
3	A3	111	90.8605	40455.2	1753.75	ccl20
3	A3	112	91.1411	39111.8	1630.14	ccl20
3	A3	113	91.4216	37927.6	1441.51	ccl20
3	A3	114	91.7022	40546.4	1236.41	ccl20
3	A3	115	91.9827	39306.7	1064.46	ccl20
3	A3	116	92.2632	38701	951.875	ccl20
3	A3	117	92.5438	37608.7	892.555	ccl20
3	A3	118	92.8243	38804.7	858.797	ccl20
3	A3	119	93.1048	37510.6	821.906	ccl20
3	A3	120	93.3854	36858.2	768.004	ccl20
3	A3	121	93.6659	38057.3	700.594	ccl20
3	A3	122	93.9464	36771.3	631.539	ccl20
3	A3	123	94.227	38234.1	568.793	ccl20
3	A3	124	94.5075	35610.3	509.637	ccl20
3	A3	125	94.788	36517.5	443.215	ccl20
4	A4	1	60.0018	1.31864e+06	37339.7	ccl20
4	A4	2	60.2823	1.3139e+06	37698.6	ccl20
4	A4	3	60.5629	1.30553e+06	38138	ccl20
4	A4	4	60.8434	1.29715e+06	38550.7	ccl20
4	A4	5	61.1239	1.28529e+06	38842	ccl20
4	A4	6	61.4045	1.27481e+06	38963.6	ccl20
4	A4	7	61.685	1263659	38919.5	ccl20
4	A4	8	61.9655	1.25217e+06	38756.1	ccl20
4	A4	9	62.2461	1.24109e+06	38542.2	ccl20
4	A4	10	62.5266	1.228e+06	38348.5	ccl20
4	A4	11	62.8071	1.21668e+06	38228.7	ccl20
4	A4	12	63.0877	1.20716e+06	38208	ccl20
4	A4	13	63.3682	1.19502e+06	38282.2	ccl20
4	A4	14	63.6487	1.18271e+06	38430.1	ccl20
4	A4	15	63.9293	1.17101e+06	38626.2	ccl20
4	A4	16	64.2098	1.15965e+06	38844.6	ccl20
4	A4	17	64.4903	1149269	39053.1	ccl20
4	A4	18	64.7709	1.13633e+06	39207.4	ccl20
4	A4	19	65.0514	1.12646e+06	39258.9	ccl20
4	A4	20	65.3319	1.11323e+06	39172.7	ccl20
4	A4	21	65.6125	1.1005e+06	38951	ccl20
4	A4	22	65.893	1.08953e+06	38640.5	ccl20
4	A4	23	66.1736	1.07622e+06	38320.8	ccl20
4	A4	24	66.4541	1.06677e+06	38074.4	ccl20
4	A4	25	66.7346	1.05524e+06	37954.3	ccl20
4	A4	26	67.0152	1.04479e+06	37966	ccl20
4	A4	27	67.2957	1.03451e+06	38070.5	ccl20
4	A4	28	67.5762	1.02122e+06	38204.2	ccl20
4	A4	29	67.8568	1.01123e+06	38305.6	ccl20
4	A4	30	68.1373	999902	38335.2	ccl20
4	A4	31	68.4178	988156	38286.1	ccl20
4	A4	32	68.6984	974952	38176.7	ccl20
4	A4	33	68.9789	965676	38035.2	ccl20
4	A4	34	69.2594	954920	37883.8	ccl20
4	A4	35	69.54	943466	37731.9	ccl20
4	A4	36	69.8205	931438	37584.6	ccl20
4	A4	37	70.101	920483	37454.2	ccl20
4	A4	38	70.3816	910005	37366.7	ccl20
4	A4	39	70.6621	899381	37352.9	ccl20
4	A4	40	70.9426	888757	37432.8	ccl20
4	A4	41	71.2232	876859	37613.5	ccl20
4	A4	42	71.5037	866902	37884.9	ccl20
4	A4	43	71.7842	855689	38237.9	ccl20
4	A4	44	72.0648	844708	38687.7	ccl20
4	A4	45	72.3453	831515	39290.8	ccl20
4	A4	46	72.6258	822195	40160	ccl20
4	A4	47	72.9064	811553	41482.5	ccl20
4	A4	48	73.1869	799232	43558.2	ccl20
4	A4	49	73.4674	787489	46864.3	ccl20
4	A4	50	73.748	773640	52130.5	ccl20
4	A4	51	74.0285	762069	60372.8	ccl20
4	A4	52	74.309	747805	72806.9	ccl20
4	A4	53	74.5896	731137	90564.6	ccl20
4	A4	54	74.8701	713436	114188	ccl20
4	A4	55	75.1506	688844	143002	ccl20
4	A4	56	75.4312	654724	174627	ccl20
4	A4	57	75.7117	604234	204948	ccl20
4	A4	58	75.9922	517075	228800	ccl20
4	A4	59	76.2728	412530	241280	ccl20
4	A4	60	76.5533	305877	239253	ccl20
4	A4	61	76.8338	217639	222433	ccl20
4	A4	62	77.1144	155334	193530	ccl20
4	A4	63	77.3949	117268	157406	ccl20
4	A4	64	77.6754	101382	119610	ccl20
4	A4	65	77.956	96145.8	84919.7	ccl20
4	A4	66	78.2365	91704.9	56380.4	ccl20
4	A4	67	78.5171	92288.5	35226	ccl20
4	A4	68	78.7976	90465.8	21592	ccl20
4	A4	69	79.0781	87435.5	13042	ccl20
4	A4	70	79.3587	86860.2	8085	ccl20
4	A4	71	79.6392	86322.6	5421.14	ccl20
4	A4	72	79.9197	85147.1	4102.96	ccl20
4	A4	73	80.2003	84713.3	3518.24	ccl20
4	A4	74	80.4808	83138.6	3296.09	ccl20
4	A4	75	80.7613	83003.3	3215.18	ccl20
4	A4	76	81.0419	80328.3	3148.71	ccl20
4	A4	77	81.3224	78864.1	3041.94	ccl20
4	A4	78	81.6029	78332.5	2899.79	ccl20
4	A4	79	81.8835	76960	2766.3	ccl20
4	A4	80	82.164	77531.2	2692.59	ccl20
4	A4	81	82.4445	76263.6	2705.62	ccl20
4	A4	82	82.7251	76176.4	2793.76	ccl20
4	A4	83	83.0056	73509.1	2914.84	ccl20
4	A4	84	83.2861	72456.5	3019.13	ccl20
4	A4	85	83.5667	71758	3070.74	ccl20
4	A4	86	83.8472	70790.1	3056.98	ccl20
4	A4	87	84.1277	69266.1	2985.16	ccl20
4	A4	88	84.4083	68468.5	2873.82	ccl20
4	A4	89	84.6888	67411	2744.52	ccl20
4	A4	90	84.9693	66160.4	2615.48	ccl20
4	A4	91	85.2499	66005.9	2496.98	ccl20
4	A4	92	85.5304	65375.4	2389.8	ccl20
4	A4	93	85.8109	63852.7	2289.16	ccl20
4	A4	94	86.0915	62508.1	2192.38	ccl20
4	A4	95	86.372	61646.6	2104.86	ccl20
4	A4	96	86.6525	62299.3	2038.6	ccl20
4	A4	97	86.9331	59787.8	2004.56	ccl20
4	A4	98	87.2136	59943	2005.68	ccl20
4	A4	99	87.4941	59430	2036.16	ccl20
4	A4	100	87.7747	57639.9	2086.64	ccl20
4	A4	101	88.0552	57768.2	2149.17	ccl20
4	A4	102	88.3357	56348.3	2216.63	ccl20
4	A4	103	88.6163	55731	2276.75	ccl20
4	A4	104	88.8968	55724.1	2307.66	ccl20
4	A4	105	89.1774	53679	2283.08	ccl20
4	A4	106	89.4579	51725.5	2187.98	ccl20
4	A4	107	89.7384	52064.7	2034.83	ccl20
4	A4	108	90.019	51051.7	1865.17	ccl20
4	A4	109	90.2995	52129	1730.73	ccl20
4	A4	110	90.58	50958.8	1665.08	ccl20
4	A4	111	90.8605	49607.6	1667.01	ccl20
4	A4	112	91.1411	48543.7	1708.13	ccl20
4	A4	113	91.4216	47665.1	1757.23	ccl20
4	A4	114	91.7022	48388.9	1800.8	ccl20
4	A4	115	91.9827	46084.8	1844.53	ccl20
4	A4	116	92.2632	46886.6	1897.62	ccl20
4	A4	117	92.5438	45190.3	1955.83	ccl20
4	A4	118	92.8243	43905.2	1998.58	ccl20
4	A4	119	93.1048	43455	2003.17	ccl20
4	A4	120	93.3854	41754.1	1965.41	ccl20
4	A4	121	93.6659	41908.4	1909.61	ccl20
4	A4	122	93.9464	42387.1	1878.15	ccl20
4	A4	123	94.227	41468.5	1906.3	ccl20
4	A4	124	94.5075	39685.6	2000.36	ccl20
4	A4	125	94.788	38923.5	2135.06	ccl20
5	A5	1	60.0013	1.20312e+06	31179.4	il1b
5	A5	2	60.282	1.20134e+06	31433.5	il1b
5	A5	3	60.5628	1.19306e+06	31779.6	il1b
5	A5	4	60.8435	1.18564e+06	32174.2	il1b
5	A5	5	61.1243	1176771	32561.2	il1b
5	A5	6	61.405	1.1681e+06	32885	il1b
5	A5	7	61.6857	1.15752e+06	33102.2	il1b
5	A5	8	61.9665	1.14815e+06	33192.9	il1b
5	A5	9	62.2472	1.13755e+06	33166.5	il1b
5	A5	10	62.528	1.12562e+06	33060.2	il1b
5	A5	11	62.8087	1115576	32926.3	il1b
5	A5	12	63.0894	1106949	32811.6	il1b
5	A5	13	63.3702	1.09569e+06	32738.6	il1b
5	A5	14	63.6509	1.08546e+06	32698.6	il1b
5	A5	15	63.9317	1.07649e+06	32660.7	il1b
5	A5	16	64.2124	1.06572e+06	32588.7	il1b
5	A5	17	64.4931	1.05524e+06	32459.3	il1b
5	A5	18	64.7739	1.04508e+06	32270.7	il1b
5	A5	19	65.0546	1.03615e+06	32039.8	il1b
5	A5	20	65.3354	1.02469e+06	31788	il1b
5	A5	21	65.6161	1.01702e+06	31530	il1b
5	A5	22	65.8968	1.00566e+06	31270.1	il1b
5	A5	23	66.1776	997878	31011.8	il1b
5	A5	24	66.4583	986218	30768.3	il1b
5	A5	25	66.7391	976444	30565.4	il1b
5	A5	26	67.0198	969216	30427.8	il1b
5	A5	27	67.3005	961353	30362.3	il1b
5	A5	28	67.5813	952428	30351.4	il1b
5	A5	29	67.862	940578	30363.3	il1b
5	A5	30	68.1428	933152	30371	il1b
5	A5	31	68.4235	923845	30364.4	il1b
5	A5	32	68.7042	914224	30347.7	il1b
5	A5	33	68.985	905428	30325.7	il1b
5	A5	34	69.2657	897285	30292.6	il1b
5	A5	35	69.5464	887453	30231.7	il1b
5	A5	36	69.8272	877723	30124.2	il1b
5	A5	37	70.1079	868773	29960.5	il1b
5	A5	38	70.3887	860537	29745.9	il1b
5	A5	39	70.6694	850754	29499.9	il1b
5	A5	40	70.9501	843266	29233.6	il1b
5	A5	41	71.2309	833307	28990.2	il1b
5	A5	42	71.5116	825035	28838.6	il1b
5	A5	43	71.7924	818195	28829	il1b
5	A5	44	72.0731	808680	28999.6	il1b
5	A5	45	72.3539	800782	29361.2	il1b
5	A5	46	72.6346	793574	29816	il1b
5	A5	47	72.9153	783758	30351.3	il1b
5	A5	48	73.1961	775817	30894.1	il1b
5	A5	49	73.4768	763332	31384.3	il1b
5	A5	50	73.7575	755474	31819.4	il1b
5	A5	51	74.0383	745803	32301.6	il1b
5	A5	52	74.319	733905	33086.3	il1b
5	A5	53	74.5998	725825	34628.7	il1b
5	A5	54	74.8805	715788	37620	il1b
5	A5	55	75.1612	708891	42989.3	il1b
5	A5	56	75.442	697523	51825.4	il1b
5	A5	57	75.7227	685182	65158.7	il1b
5	A5	58	76.0035	672505	83557.6	il1b
5	A5	59	76.2842	650617	106588	il1b
5	A5	60	76.5649	619155	132329	il1b
5	A5	61	76.8457	571279	157261	il1b
5	A5	62	77.1264	490394	176816	il1b
5	A5	63	77.4072	373244	186595	il1b
5	A5	64	77.6879	261432	183856	il1b
5	A5	65	77.9686	180030	168601	il1b
5	A5	66	78.2494	137719	143686	il1b
5	A5	67	78.5301	125023	113853	il1b
5	A5	68	78.8109	122265	84148	il1b
5	A5	69	79.0916	121641	58469.8	il1b
5	A5	70	79.3723	120458	38809.4	il1b
5	A5	71	79.6531	118105	24692.3	il1b
5	A5	72	79.9338	116396	15036.6	il1b
5	A5	73	80.2146	114681	9600.62	il1b
5	A5	74	80.4953	112425	6803.65	il1b
5	A5	75	80.776	112506	5494.34	il1b
5	A5	76	81.0568	112186	4958.69	il1b
5	A5	77	81.3375	109854	4795.85	il1b
5	A5	78	81.6183	108259	4786.96	il1b
5	A5	79	81.899	106695	4812.78	il1b
5	A5	80	82.1797	104063	4817.18	il1b
5	A5	81	82.4605	104036	4789.95	il1b
5	A5	82	82.7412	102731	4749.41	il1b
5	A5	83	83.022	100445	4721.97	il1b
5	A5	84	83.3027	100370	4726.65	il1b
5	A5	85	83.5834	97939.5	4768.85	il1b
5	A5	86	83.8642	96402.6	4841.15	il1b
5	A5	87	84.1449	95701	4925.81	il1b
5	A5	88	84.4257	94807.3	4996.66	il1b
5	A5	89	84.7064	91740.6	5024.38	il1b
5	A5	90	84.9871	90534.1	4987.65	il1b
5	A5	91	85.2679	89278.9	4886.76	il1b
5	A5	92	85.5486	86235.4	4749.98	il1b
5	A5	93	85.8294	86672.6	4624.52	il1b
5	A5	94	86.1101	86299	4554.78	il1b
5	A5	95	86.3908	82971.8	4560.67	il1b
5	A5	96	86.6716	82367.6	4630.81	il1b
5	A5	97	86.9523	79140.4	4733.92	il1b
5	A5	98	87.2331	79030.1	4838.24	il1b
5	A5	99	87.5138	78023.6	4923.94	il1b
5	A5	100	87.7945	76009	4981.67	il1b
5	A5	101	88.0753	73805.9	5003.62	il1b
5	A5	102	88.356	73342.1	4978.85	il1b
5	A5	103	88.6367	70984.7	4898.42	il1b
5	A5	104	88.9175	69672.4	4766.85	il1b
5	A5	105	89.1982	67964	4608.99	il1b
5	A5	106	89.479	67779.4	4464.24	il1b
5	A5	107	89.7597	66244.6	4368.27	il1b
5	A5	108	90.0405	66350.1	4332.29	il1b
5	A5	109	90.3212	62715.2	4333.93	il1b
5	A5	110	90.6019	61719.7	4327.46	il1b
5	A5	111	90.8827	61212.2	4267.95	il1b
5	A5	112	91.1634	58695.8	4134.51	il1b
5	A5	113	91.4442	58108	3939.25	il1b
5	A5	114	91.7249	57676.9	3719.11	il1b
5	A5	115	92.0056	56062	3517.94	il1b
5	A5	116	92.2864	55854.9	3370.07	il1b
5	A5	117	92.5671	54118.3	3291.77	il1b
5	A5	118	92.8479	53448.2	3281.53	il1b
5	A5	119	93.1286	53287.1	3325.03	il1b
5	A5	120	93.4093	50802.1	3400.85	il1b
5	A5	121	93.6901	49835.8	3484.85	il1b
5	A5	122	93.9708	49670.5	3553.51	il1b
5	A5	123	94.2515	48043.4	3586.84	il1b
5	A5	124	94.5323	46635.5	3571.95	il1b
5	A5	125	94.813	45257.7	3506.97	il1b
6	A6	1	60.0013	1.18996e+06	31982.6	il1b
6	A6	2	60.282	1.1857e+06	32346.1	il1b
6	A6	3	60.5628	1.18099e+06	32807.4	il1b
6	A6	4	60.8435	1.17059e+06	33236.4	il1b
6	A6	5	61.1243	1.16496e+06	33624.4	il1b
6	A6	6	61.405	1152875	33948.9	il1b
6	A6	7	61.6857	1142595	34196.7	il1b
6	A6	8	61.9665	1.13403e+06	34371.2	il1b
6	A6	9	62.2472	1123629	34480.5	il1b
6	A6	10	62.528	1.1124e+06	34530.4	il1b
6	A6	11	62.8087	1.10279e+06	34526	il1b
6	A6	12	63.0894	1.09049e+06	34478.3	il1b
6	A6	13	63.3702	1081896	34406.9	il1b
6	A6	14	63.6509	1.06962e+06	34336.3	il1b
6	A6	15	63.9317	1.05891e+06	34285.5	il1b
6	A6	16	64.2124	1.05102e+06	34257.3	il1b
6	A6	17	64.4931	1.04014e+06	34236.8	il1b
6	A6	18	64.7739	1.02916e+06	34199.6	il1b
6	A6	19	65.0546	1.01995e+06	34127.5	il1b
6	A6	20	65.3354	1.00809e+06	34019.4	il1b
6	A6	21	65.6161	998272	33889.5	il1b
6	A6	22	65.8968	988140	33758.9	il1b
6	A6	23	66.1776	978932	33643.8	il1b
6	A6	24	66.4583	967853	33553.1	il1b
6	A6	25	66.7391	958533	33489.4	il1b
6	A6	26	67.0198	947014	33451.1	il1b
6	A6	27	67.3005	939795	33429.9	il1b
6	A6	28	67.5813	929184	33408.1	il1b
6	A6	29	67.862	920401	33364.9	il1b
6	A6	30	68.1428	908004	33288.6	il1b
6	A6	31	68.4235	898428	33187.2	il1b
6	A6	32	68.7042	890482	33086.6	il1b
6	A6	33	68.985	879419	33015.9	il1b
6	A6	34	69.2657	870667	32989.6	il1b
6	A6	35	69.5464	861085	32999.7	il1b
6	A6	36	69.8272	852506	33022.6	il1b
6	A6	37	70.1079	839365	33033.6	il1b
6	A6	38	70.3887	831917	33017.9	il1b
6	A6	39	70.6694	822399	32973.4	il1b
6	A6	40	70.9501	812520	32907	il1b
6	A6	41	71.2309	802059	32819	il1b
6	A6	42	71.5116	792876	32746.5	il1b
6	A6	43	71.7924	783234	32728.3	il1b
6	A6	44	72.0731	774802	32810.9	il1b
6	A6	45	72.3539	765413	33015.9	il1b
6	A6	46	72.6346	755173	33349.3	il1b
6	A6	47	72.9153	746539	33818.2	il1b
6	A6	48	73.1961	737370	34379.2	il1b
6	A6	49	73.4768	727255	34965.6	il1b
6	A6	50	73.7575	716437	35531.2	il1b
6	A6	51	74.0383	702838	36118.6	il1b
6	A6	52	74.319	692254	36936.7	il1b
6	A6	53	74.5998	682426	38424.3	il1b
6	A6	54	74.8805	672157	41280.1	il1b
6	A6	55	75.1612	662229	46442.1	il1b
6	A6	56	75.442	652238	54988.9	il1b
6	A6	57	75.7227	640362	67915.9	il1b
6	A6	58	76.0035	622989	85751.5	il1b
6	A6	59	76.2842	602001	108050	il1b
6	A6	60	76.5649	569354	132938	il1b
6	A6	61	76.8457	521473	157011	il1b
6	A6	62	77.1264	442853	175861	il1b
6	A6	63	77.4072	325653	185233	il1b
6	A6	64	77.6879	214676	182469	il1b
6	A6	65	77.9686	135332	167555	il1b
6	A6	66	78.2494	92871.5	143232	il1b
6	A6	67	78.5301	78865	114075	il1b
6	A6	68	78.8109	74789.9	84966.7	il1b
6	A6	69	79.0916	73438.1	59697.7	il1b
6	A6	70	79.3723	73038.9	40232.6	il1b
6	A6	71	79.6531	69965.6	25525.7	il1b
6	A6	72	79.9338	68332	15387.6	il1b
6	A6	73	80.2146	66295.1	9599.95	il1b
6	A6	74	80.4953	66341.1	6554.77	il1b
6	A6	75	80.776	64764.5	5047.04	il1b
6	A6	76	81.0568	63807.7	4305.92	il1b
6	A6	77	81.3375	61816.4	3897.46	il1b
6	A6	78	81.6183	60069	3608.49	il1b
6	A6	79	81.899	59041.7	3357.59	il1b
6	A6	80	82.1797	58918.3	3134.13	il1b
6	A6	81	82.4605	58677.1	2956.45	il1b
6	A6	82	82.7412	56566.7	2844.38	il1b
6	A6	83	83.022	55327.8	2805.71	il1b
6	A6	84	83.3027	55320.6	2832.64	il1b
6	A6	85	83.5834	55616.8	2903.36	il1b
6	A6	86	83.8642	52332.1	2986.17	il1b
6	A6	87	84.1449	52158.6	3047.58	il1b
6	A6	88	84.4257	50990.8	3063.55	il1b
6	A6	89	84.7064	49300.1	3028.68	il1b
6	A6	90	84.9871	49201.8	2956.71	il1b
6	A6	91	85.2679	47208.7	2870.62	il1b
6	A6	92	85.5486	47879.6	2787.62	il1b
6	A6	93	85.8294	46227.4	2708.3	il1b
6	A6	94	86.1101	45041.4	2616.56	il1b
6	A6	95	86.3908	43400.8	2490.45	il1b
6	A6	96	86.6716	42292.2	2317.05	il1b
6	A6	97	86.9523	42942.2	2102.93	il1b
6	A6	98	87.2331	41005.3	1875.26	il1b
6	A6	99	87.5138	40781.5	1673.62	il1b
6	A6	100	87.7945	41266.8	1536.16	il1b
6	A6	101	88.0753	40479.9	1485.15	il1b
6	A6	102	88.356	40068.5	1517.92	il1b
6	A6	103	88.6367	38586.2	1607.87	il1b
6	A6	104	88.9175	38911.1	1716.67	il1b
6	A6	105	89.1982	36900	1811.84	il1b
6	A6	106	89.479	36558.5	1879.68	il1b
6	A6	107	89.7597	36259.4	1925.44	il1b
6	A6	108	90.0405	35914	1961.67	il1b
6	A6	109	90.3212	34877.9	1993.56	il1b
6	A6	110	90.6019	33518.9	2012.5	il1b
6	A6	111	90.8827	32248.1	2001.49	il1b
6	A6	112	91.1634	33315.4	1946.73	il1b
6	A6	113	91.4442	30748.7	1846.29	il1b
6	A6	114	91.7249	30722	1711.41	il1b
6	A6	115	92.0056	30698.5	1562.79	il1b
6	A6	116	92.2864	30152.6	1426.75	il1b
6	A6	117	92.5671	28802.6	1332.14	il1b
6	A6	118	92.8479	28670.9	1305.36	il1b
6	A6	119	93.1286	30206.1	1360.52	il1b
6	A6	120	93.4093	27962.8	1487.84	il1b
6	A6	121	93.6901	26727.3	1649.65	il1b
6	A6	122	93.9708	25431.6	1791.75	il1b
6	A6	123	94.2515	25286.2	1867.35	il1b
6	A6	124	94.5323	25992.1	1859	il1b
6	A6	125	94.813	23429.8	1783.96	il1b
7	A7	1	60.0015	1.09512e+06	32195.5	il6
7	A7	2	60.282	1.09245e+06	32456.4	il6
7	A7	3	60.5625	1.08959e+06	32819.9	il6
7	A7	4	60.843	1.07771e+06	33233.1	il6
7	A7	5	61.1235	1071032	33638.7	il6
7	A7	6	61.404	1.0608e+06	34000.2	il6
7	A7	7	61.6845	1.05007e+06	34307.4	il6
7	A7	8	61.965	1.03977e+06	34562.3	il6
7	A7	9	62.2454	1.03111e+06	34760.4	il6
7	A7	10	62.5259	1.01953e+06	34883.8	il6
7	A7	11	62.8064	1.00936e+06	34910.9	il6
7	A7	12	63.0869	997936	34833.9	il6
7	A7	13	63.3674	984781	34667.6	il6
7	A7	14	63.6479	975671	34445.7	il6
7	A7	15	63.9284	966179	34207.3	il6
7	A7	16	64.2089	953663	33983.7	il6
7	A7	17	64.4894	944498	33788.8	il6
7	A7	18	64.7699	933797	33618.8	il6
7	A7	19	65.0504	926120	33458.9	il6
7	A7	20	65.3309	913864	33295.2	il6
7	A7	21	65.6114	903215	33124.7	il6
7	A7	22	65.8919	892929	32959	il6
7	A7	23	66.1723	884951	32817.7	il6
7	A7	24	66.4528	873905	32718.1	il6
7	A7	25	66.7333	863902	32663.1	il6
7	A7	26	67.0138	854558	32635.6	il6
7	A7	27	67.2943	844986	32599.8	il6
7	A7	28	67.5748	837470	32514.6	il6
7	A7	29	67.8553	825664	32355.1	il6
7	A7	30	68.1358	813751	32128.4	il6
7	A7	31	68.4163	805681	31871.5	il6
7	A7	32	68.6968	797351	31628.2	il6
7	A7	33	68.9773	788818	31422.3	il6
7	A7	34	69.2578	779780	31246.6	il6
7	A7	35	69.5383	768705	31076.5	il6
7	A7	36	69.8188	759523	30891.7	il6
7	A7	37	70.0993	751572	30692	il6
7	A7	38	70.3797	742451	30495.3	il6
7	A7	39	70.6602	734099	30317.4	il6
7	A7	40	70.9407	724588	30161.8	il6
7	A7	41	71.2212	716084	30077.5	il6
7	A7	42	71.5017	707720	30066.7	il6
7	A7	43	71.7822	699004	30123.1	il6
7	A7	44	72.0627	690721	30236.7	il6
7	A7	45	72.3432	681337	30388.3	il6
7	A7	46	72.6237	673233	30544.5	il6
7	A7	47	72.9042	664001	30723.6	il6
7	A7	48	73.1847	655987	30913.2	il6
7	A7	49	73.4652	646654	31087	il6
7	A7	50	73.7457	636599	31199.1	il6
7	A7	51	74.0262	629011	31185.2	il6
7	A7	52	74.3066	618781	30976.2	il6
7	A7	53	74.5871	607563	30523.2	il6
7	A7	54	74.8676	599926	29689.4	il6
7	A7	55	75.1481	589835	28600	il6
7	A7	56	75.4286	579775	27482.5	il6
7	A7	57	75.7091	575427	26577.5	il6
7	A7	58	75.9896	568928	26130.8	il6
7	A7	59	76.2701	562592	26362.3	il6
7	A7	60	76.5506	555153	27482.6	il6
7	A7	61	76.8311	548489	29767.6	il6
7	A7	62	77.1116	538434	32976.6	il6
7	A7	63	77.3921	531180	37888.3	il6
7	A7	64	77.6726	523039	45356.1	il6
7	A7	65	77.9531	511885	56147.9	il6
7	A7	66	78.2336	499383	70759.6	il6
7	A7	67	78.514	481377	88975.7	il6
7	A7	68	78.7945	457505	109437	il6
7	A7	69	79.075	421988	129472	il6
7	A7	70	79.3555	365050	145438	il6
7	A7	71	79.636	276995	153659	il6
7	A7	72	79.9165	173612	151676	il6
7	A7	73	80.197	85590.7	139251	il6
7	A7	74	80.4775	47501.2	118584	il6
7	A7	75	80.758	36036.1	93586.9	il6
7	A7	76	81.0385	35055.7	68542.3	il6
7	A7	77	81.319	35640.8	46817	il6
7	A7	78	81.5995	35196.3	30110.8	il6
7	A7	79	81.88	36080.7	15710.6	il6
7	A7	80	82.1605	35065.7	6838.81	il6
7	A7	81	82.4409	37047	1926.03	il6
7	A7	82	82.7215	36740.7	-467.818	il6
7	A7	83	83.0019	37086.8	-1383.86	il6
7	A7	84	83.2824	38652.6	-1462.25	il6
7	A7	85	83.5629	39011.6	-1066.86	il6
7	A7	86	83.8434	39484.9	-420.055	il6
7	A7	87	84.1239	38350.7	311.324	il6
7	A7	88	84.4044	37728.6	987.344	il6
7	A7	89	84.6849	36411.4	1503.45	il6
7	A7	90	84.9654	34108	1807.12	il6
7	A7	91	85.2459	34494	1901.77	il6
7	A7	92	85.5264	33009.6	1832.14	il6
7	A7	93	85.8069	33245.4	1658.69	il6
7	A7	94	86.0874	31053.6	1433.57	il6
7	A7	95	86.3679	31637.7	1187.04	il6
7	A7	96	86.6483	30823	926.938	il6
7	A7	97	86.9288	29827.8	647.861	il6
7	A7	98	87.2093	29413.7	344.117	il6
7	A7	99	87.4898	30163.6	19.834	il6
7	A7	100	87.7703	29596.3	-308.074	il6
7	A7	101	88.0508	28719.1	-614.531	il6
7	A7	102	88.3313	31056.7	-874.533	il6
7	A7	103	88.6118	29357.8	-1069.61	il6
7	A7	104	88.8923	30581.4	-1189.08	il6
7	A7	105	89.1728	29613.1	-1227.26	il6
7	A7	106	89.4533	30895	-1181.08	il6
7	A7	107	89.7338	30848.7	-1052.2	il6
7	A7	108	90.0143	30709.2	-852.311	il6
7	A7	109	90.2948	31026.4	-606.223	il6
7	A7	110	90.5753	29346.2	-348.154	il6
7	A7	111	90.8557	30394.5	-112.799	il6
7	A7	112	91.1362	28998.3	73.3145	il6
7	A7	113	91.4167	29427.4	196.475	il6
7	A7	114	91.6972	29153.8	257.748	il6
7	A7	115	91.9777	26673.1	274.717	il6
7	A7	116	92.2582	28456.4	280.9	il6
7	A7	117	92.5387	28226.4	317.613	il6
7	A7	118	92.8192	27855.1	417.537	il6
7	A7	119	93.0997	27620.3	588.611	il6
7	A7	120	93.3802	25918.5	809.916	il6
7	A7	121	93.6607	25480	1043.27	il6
7	A7	122	93.9412	25548.8	1252.16	il6
7	A7	123	94.2217	23893.7	1415.88	il6
7	A7	124	94.5022	23520.8	1532.66	il6
7	A7	125	94.7827	22990.6	1614.57	il6
8	A8	1	60.0015	1.22046e+06	35003.2	il6
8	A8	2	60.282	1.21574e+06	35293.9	il6
8	A8	3	60.5625	1.21046e+06	35689.1	il6
8	A8	4	60.843	1.20127e+06	36142.8	il6
8	A8	5	61.1235	1.19123e+06	36599.1	il6
8	A8	6	61.404	1181166	37008.6	il6
8	A8	7	61.6845	1.17108e+06	37339.2	il6
8	A8	8	61.965	1.16056e+06	37577.3	il6
8	A8	9	62.2454	1147982	37726.1	il6
8	A8	10	62.5259	1.1356e+06	37798.5	il6
8	A8	11	62.8064	1.1253e+06	37809.1	il6
8	A8	12	63.0869	1.11407e+06	37766.9	il6
8	A8	13	63.3674	1.10132e+06	37673.2	il6
8	A8	14	63.6479	1.08968e+06	37529.2	il6
8	A8	15	63.9284	1.07834e+06	37344.8	il6
8	A8	16	64.2089	1.06792e+06	37144.1	il6
8	A8	17	64.4894	1.05371e+06	36959.8	il6
8	A8	18	64.7699	1.04538e+06	36819.6	il6
8	A8	19	65.0504	1034761	36729.9	il6
8	A8	20	65.3309	1.0224e+06	36669.7	il6
8	A8	21	65.6114	1.0134e+06	36599.1	il6
8	A8	22	65.8919	999996	36480	il6
8	A8	23	66.1723	988980	36296.1	il6
8	A8	24	66.4528	978221	36060.4	il6
8	A8	25	66.7333	967007	35806.6	il6
8	A8	26	67.0138	956783	35567.7	il6
8	A8	27	67.2943	947343	35359.8	il6
8	A8	28	67.5748	936911	35175.9	il6
8	A8	29	67.8553	926379	34997.4	il6
8	A8	30	68.1358	915818	34811	il6
8	A8	31	68.4163	904721	34620	il6
8	A8	32	68.6968	895253	34440.9	il6
8	A8	33	68.9773	885663	34289.6	il6
8	A8	34	69.2578	876648	34168.8	il6
8	A8	35	69.5383	864948	34065.5	il6
8	A8	36	69.8188	855382	33958.4	il6
8	A8	37	70.0993	845903	33829	il6
8	A8	38	70.3797	836055	33670.2	il6
8	A8	39	70.6602	825888	33488.6	il6
8	A8	40	70.9407	815999	33302.4	il6
8	A8	41	71.2212	806125	33093.7	il6
8	A8	42	71.5017	797818	32928.7	il6
8	A8	43	71.7822	787417	32814.7	il6
8	A8	44	72.0627	779287	32742.9	il6
8	A8	45	72.3432	768905	32700.1	il6
8	A8	46	72.6237	759755	32681.4	il6
8	A8	47	72.9042	750127	32697.4	il6
8	A8	48	73.1847	741128	32767.9	il6
8	A8	49	73.4652	732473	32905.6	il6
8	A8	50	73.7457	723004	33099.4	il6
8	A8	51	74.0262	712866	33309	il6
8	A8	52	74.3066	703183	33447.4	il6
8	A8	53	74.5871	692772	33508.8	il6
8	A8	54	74.8676	683697	33465.9	il6
8	A8	55	75.1481	671747	33324.3	il6
8	A8	56	75.4286	662853	33090	il6
8	A8	57	75.7091	653849	32900.8	il6
8	A8	58	75.9896	643966	32934.1	il6
8	A8	59	76.2701	634763	33400.9	il6
8	A8	60	76.5506	627344	34422.6	il6
8	A8	61	76.8311	617005	36433.3	il6
8	A8	62	77.1116	608484	39947.2	il6
8	A8	63	77.3921	598035	45660.3	il6
8	A8	64	77.6726	586766	54412.9	il6
8	A8	65	77.9531	574023	67009.1	il6
8	A8	66	78.2336	558571	83854.3	il6
8	A8	67	78.514	538500	104455	il6
8	A8	68	78.7945	508687	126977	il6
8	A8	69	79.075	465649	148169	il6
8	A8	70	79.3555	397490	163912	il6
8	A8	71	79.636	289521	170375	il6
8	A8	72	79.9165	180869	165392	il6
8	A8	73	80.197	98930.2	149383	il6
8	A8	74	80.4775	65487.3	125325	il6
8	A8	75	80.758	55766.6	97729.5	il6
8	A8	76	81.0385	54099.6	71134.1	il6
8	A8	77	81.319	54335.7	48818.3	il6
8	A8	78	81.5995	52688.1	31982.4	il6
8	A8	79	81.88	53414.4	18301.7	il6
8	A8	80	82.1605	50713.6	10146	il6
8	A8	81	82.4409	51457	5752.07	il6
8	A8	82	82.7215	49397.8	3587.05	il6
8	A8	83	83.0019	48010.3	2581.21	il6
8	A8	84	83.2824	48343.9	2109.48	il6
8	A8	85	83.5629	48333.6	1861.62	il6
8	A8	86	83.8434	46192.1	1705.65	il6
8	A8	87	84.1239	44765.8	1590.7	il6
8	A8	88	84.4044	47690.7	1495.18	il6
8	A8	89	84.6849	44578.5	1407.44	il6
8	A8	90	84.9654	43439	1323.72	il6
8	A8	91	85.2459	43509.7	1249.83	il6
8	A8	92	85.5264	43778	1197.94	il6
8	A8	93	85.8069	42505.7	1176.98	il6
8	A8	94	86.0874	42859.7	1182.61	il6
8	A8	95	86.3679	41118.8	1194.54	il6
8	A8	96	86.6483	40210	1184.36	il6
8	A8	97	86.9288	40642.5	1130.1	il6
8	A8	98	87.2093	39574.6	1030.16	il6
8	A8	99	87.4898	37449	908.426	il6
8	A8	100	87.7703	39980.6	805.613	il6
8	A8	101	88.0508	38403	758.141	il6
8	A8	102	88.3313	39062	775.555	il6
8	A8	103	88.6118	38133.9	832.082	il6
8	A8	104	88.8923	36518.8	881.383	il6
8	A8	105	89.1728	35669.1	886.58	il6
8	A8	106	89.4533	35986.2	844.291	il6
8	A8	107	89.7338	35916.6	784.682	il6
8	A8	108	90.0143	35789.7	747.896	il6
8	A8	109	90.2948	35596.1	755.096	il6
8	A8	110	90.5753	34227.9	794.801	il6
8	A8	111	90.8557	33604	831.465	il6
8	A8	112	91.1362	33512.9	826.756	il6
8	A8	113	91.4167	32955.7	758.717	il6
8	A8	114	91.6972	32288.9	630.445	il6
8	A8	115	91.9777	32261.3	468.707	il6
8	A8	116	92.2582	31268.3	315.75	il6
8	A8	117	92.5387	32562.6	215.445	il6
8	A8	118	92.8192	31989.6	195.488	il6
8	A8	119	93.0997	32612.4	253.004	il6
8	A8	120	93.3802	30122.4	353.66	il6
8	A8	121	93.6607	30157.5	448.02	il6
8	A8	122	93.9412	29954.7	496.113	il6
8	A8	123	94.2217	30208.1	484.402	il6
8	A8	124	94.5022	28477.7	425.605	il6
8	A8	125	94.7827	29746.9	345.176	il6
9	A9	1	60.0014	1.42154e+06	43677.7	il8
9	A9	2	60.2817	1.41612e+06	44053.6	il8
9	A9	3	60.5621	1.40868e+06	44555.3	il8
9	A9	4	60.8424	1.39775e+06	45101.3	il8
9	A9	5	61.1227	1.38617e+06	45617	il8
9	A9	6	61.4031	1.37198e+06	46050.5	il8
9	A9	7	61.6834	1.35921e+06	46378.4	il8
9	A9	8	61.9637	1.34683e+06	46594.3	il8
9	A9	9	62.2441	1332605	46694.6	il8
9	A9	10	62.5244	1.31875e+06	46681.6	il8
9	A9	11	62.8048	1.30377e+06	46570.5	il8
9	A9	12	63.0851	1.28859e+06	46393.7	il8
9	A9	13	63.3654	1.27621e+06	46191.6	il8
9	A9	14	63.6458	1.26043e+06	45996.6	il8
9	A9	15	63.9261	1.24845e+06	45824.1	il8
9	A9	16	64.2064	1.23402e+06	45672.1	il8
9	A9	17	64.4868	1.22024e+06	45527.1	il8
9	A9	18	64.7671	1.20739e+06	45371.3	il8
9	A9	19	65.0474	1.19327e+06	45186.9	il8
9	A9	20	65.3278	1.18039e+06	44958.2	il8
9	A9	21	65.6081	1.16712e+06	44678.2	il8
9	A9	22	65.8885	1.15202e+06	44354.8	il8
9	A9	23	66.1688	1.13921e+06	44006.7	il8
9	A9	24	66.4491	1.1261e+06	43675.7	il8
9	A9	25	66.7295	1113861	43396.3	il8
9	A9	26	67.0098	1.10084e+06	43186.2	il8
9	A9	27	67.2901	1.0895e+06	43046.9	il8
9	A9	28	67.5705	1.07565e+06	42972.1	il8
9	A9	29	67.8508	1.06378e+06	42962.1	il8
9	A9	30	68.1311	1.04977e+06	43031.9	il8
9	A9	31	68.4115	1.04012e+06	43209.2	il8
9	A9	32	68.6918	1.02496e+06	43524.3	il8
9	A9	33	68.9721	1.01252e+06	43997.2	il8
9	A9	34	69.2525	1001887	44617.3	il8
9	A9	35	69.5328	987708	45352.8	il8
9	A9	36	69.8131	974040	46156.2	il8
9	A9	37	70.0935	960673	46953.6	il8
9	A9	38	70.3738	947095	47661.4	il8
9	A9	39	70.6542	932839	48199.2	il8
9	A9	40	70.9345	917346	48511.6	il8
9	A9	41	71.2148	902997	48593.4	il8
9	A9	42	71.4952	888479	48514.8	il8
9	A9	43	71.7755	872463	48429	il8
9	A9	44	72.0558	859797	48554.6	il8
9	A9	45	72.3362	848370	49134.4	il8
9	A9	46	72.6165	833255	50375.1	il8
9	A9	47	72.8968	821221	52388	il8
9	A9	48	73.1772	807759	55136.9	il8
9	A9	49	73.4575	791270	58407.1	il8
9	A9	50	73.7379	773979	61809.7	il8
9	A9	51	74.0182	758233	64833.6	il8
9	A9	52	74.2985	732190	66948.2	il8
9	A9	53	74.5789	709055	67735.6	il8
9	A9	54	74.8592	685492	67006.9	il8
9	A9	55	75.1395	662913	64859.6	il8
9	A9	56	75.4199	644041	61655.6	il8
9	A9	57	75.7002	626198	57937	il8
9	A9	58	75.9805	611213	54321.5	il8
9	A9	59	76.2609	599062	51425.4	il8
9	A9	60	76.5412	585997	49844	il8
9	A9	61	76.8215	574429	50194.3	il8
9	A9	62	77.1019	561488	53182.1	il8
9	A9	63	77.3822	551217	59625.5	il8
9	A9	64	77.6626	535775	70341.7	il8
9	A9	65	77.9429	523064	85836.2	il8
9	A9	66	78.2232	504689	105818	il8
9	A9	67	78.5036	480679	128714	il8
9	A9	68	78.7839	445942	151472	il8
9	A9	69	79.0642	391809	169954	il8
9	A9	70	79.3446	307860	179961	il8
9	A9	71	79.6249	206333	178598	il8
9	A9	72	79.9052	127378	165377	il8
9	A9	73	80.1856	72902.4	142487	il8
9	A9	74	80.4659	50837.2	114077	il8
9	A9	75	80.7462	41839.2	84869.5	il8
9	A9	76	81.0266	41052.2	58776.1	il8
9	A9	77	81.3069	39296	37913.3	il8
9	A9	78	81.5872	37537.7	22763.3	il8
9	A9	79	81.8676	38165.8	12946.4	il8
9	A9	80	82.1479	36431.8	7137.9	il8
9	A9	81	82.4283	36965.6	3984.59	il8
9	A9	82	82.7086	35754.5	2412.42	il8
9	A9	83	82.9889	35570.7	1699.79	il8
9	A9	84	83.2693	35700.6	1416.49	il8
9	A9	85	83.5496	35236.3	1323.68	il8
9	A9	86	83.8299	33779.1	1291.54	il8
9	A9	87	84.1103	33841.4	1251.02	il8
9	A9	88	84.3906	33666.3	1172.36	il8
9	A9	89	84.6709	31904.2	1055.92	il8
9	A9	90	84.9513	32086.7	923.32	il8
9	A9	91	85.2316	32030.7	804.516	il8
9	A9	92	85.5119	32264.3	723.496	il8
9	A9	93	85.7923	31819.3	688.391	il8
9	A9	94	86.0726	30450.1	689.801	il8
9	A9	95	86.353	31395.3	707	il8
9	A9	96	86.6333	30334.4	717.695	il8
9	A9	97	86.9136	29531.2	706.691	il8
9	A9	98	87.194	29517.3	669.766	il8
9	A9	99	87.4743	29881.4	611.789	il8
9	A9	100	87.7546	29311.8	541.191	il8
9	A9	101	88.035	27821.3	464.98	il8
9	A9	102	88.3153	29949.8	388.305	il8
9	A9	103	88.5956	28011.7	318.93	il8
9	A9	104	88.876	28090.9	272.188	il8
9	A9	105	89.1563	27354.3	269.309	il8
9	A9	106	89.4366	29261.6	326.09	il8
9	A9	107	89.717	28258.9	437.332	il8
9	A9	108	89.9973	27789.4	569.773	il8
9	A9	109	90.2777	26945.8	672.672	il8
9	A9	110	90.558	26161.6	702.125	il8
9	A9	111	90.8383	25433.5	643.805	il8
9	A9	112	91.1187	26777.3	519.262	il8
9	A9	113	91.399	25289	373.266	il8
9	A9	114	91.6793	25838.2	251.855	il8
9	A9	115	91.9597	25795.8	184.141	il8
9	A9	116	92.24	26117.4	175.605	il8
9	A9	117	92.5203	24822.6	212.598	il8
9	A9	118	92.8007	24873.3	272.535	il8
9	A9	119	93.081	25335.1	333.332	il8
9	A9	120	93.3614	24395.9	378.168	il8
9	A9	121	93.6417	24185.6	395.719	il8
9	A9	122	93.922	24036.6	379.199	il8
9	A9	123	94.2024	23864.7	326.887	il8
9	A9	124	94.4827	22937.7	243.879	il8
9	A9	125	94.763	23708.6	142.355	il8
10	A10	1	60.0014	1.45502e+06	44911.2	il8
10	A10	2	60.2817	1.44956e+06	45146	il8
10	A10	3	60.5621	1.44263e+06	45485.3	il8
10	A10	4	60.8424	1.42928e+06	45896.7	il8
10	A10	5	61.1227	1.41841e+06	46321.2	il8
10	A10	6	61.4031	1404074	46700.7	il8
10	A10	7	61.6834	1.3928e+06	46981.1	il8
10	A10	8	61.9637	1378960	47114.6	il8
10	A10	9	62.2441	1.36424e+06	47076.8	il8
10	A10	10	62.5244	1.34878e+06	46882.6	il8
10	A10	11	62.8048	1.33369e+06	46592.6	il8
10	A10	12	63.0851	1.31974e+06	46292.7	il8
10	A10	13	63.3654	1.30499e+06	46060.7	il8
10	A10	14	63.6458	1292656	45936.1	il8
10	A10	15	63.9261	1.28025e+06	45912.2	il8
10	A10	16	64.2064	1.26357e+06	45948.3	il8
10	A10	17	64.4868	1.25194e+06	45991.3	il8
10	A10	18	64.7671	1.23722e+06	45993.3	il8
10	A10	19	65.0474	1.22374e+06	45919.4	il8
10	A10	20	65.3278	1.21067e+06	45749.2	il8
10	A10	21	65.6081	1.19433e+06	45481.3	il8
10	A10	22	65.8885	1.18337e+06	45136.6	il8
10	A10	23	66.1688	1.16572e+06	44705	il8
10	A10	24	66.4491	1.15506e+06	44266.4	il8
10	A10	25	66.7295	1.1421e+06	43891	il8
10	A10	26	67.0098	1.12845e+06	43595.1	il8
10	A10	27	67.2901	1.11739e+06	43367	il8
10	A10	28	67.5705	1.10564e+06	43190.4	il8
10	A10	29	67.8508	1.08961e+06	43070.9	il8
10	A10	30	68.1311	1.07597e+06	43045.3	il8
10	A10	31	68.4115	1067366	43165.4	il8
10	A10	32	68.6918	1.05554e+06	43468.3	il8
10	A10	33	68.9721	1.0399e+06	43954.6	il8
10	A10	34	69.2525	1.02773e+06	44588.5	il8
10	A10	35	69.5328	1.01627e+06	45263.3	il8
10	A10	36	69.8131	1.00257e+06	45889.9	il8
10	A10	37	70.0935	986485	46491.2	il8
10	A10	38	70.3738	974662	47025.5	il8
10	A10	39	70.6542	960044	47456.5	il8
10	A10	40	70.9345	946848	47757.8	il8
10	A10	41	71.2148	929857	47926.4	il8
10	A10	42	71.4952	916543	47999.2	il8
10	A10	43	71.7755	901848	48064.6	il8
10	A10	44	72.0558	887724	48258.9	il8
10	A10	45	72.3362	874597	48745	il8
10	A10	46	72.6165	861931	49678.3	il8
10	A10	47	72.8968	847225	51167.5	il8
10	A10	48	73.1772	833723	53231.9	il8
10	A10	49	73.4575	818390	55766	il8
10	A10	50	73.7379	802729	58520.8	il8
10	A10	51	74.0182	783744	61121.1	il8
10	A10	52	74.2985	763690	63131.6	il8
10	A10	53	74.5789	738143	64158.3	il8
10	A10	54	74.8592	715646	63959.9	il8
10	A10	55	75.1395	691695	62523.8	il8
10	A10	56	75.4199	671672	60078.9	il8
10	A10	57	75.7002	653440	57045.9	il8
10	A10	58	75.9805	638435	53947.2	il8
10	A10	59	76.2609	624201	51323.9	il8
10	A10	60	76.5412	612452	49693.3	il8
10	A10	61	76.8215	600468	49568.3	il8
10	A10	62	77.1019	588363	51520.5	il8
10	A10	63	77.3822	575030	56232.2	il8
10	A10	64	77.6626	561441	64448.8	il8
10	A10	65	77.9429	547988	76759.1	il8
10	A10	66	78.2232	531638	93192.9	il8
10	A10	67	78.5036	511583	112762	il8
10	A10	68	78.7839	477269	133186	il8
10	A10	69	79.0642	428471	151070	il8
10	A10	70	79.3446	351263	162655	il8
10	A10	71	79.6249	249776	164950	il8
10	A10	72	79.9052	163185	156799	il8
10	A10	73	80.1856	94786.5	139368	il8
10	A10	74	80.4659	61756.9	115785	il8
10	A10	75	80.7462	48528.7	90103.5	il8
10	A10	76	81.0266	44508.4	66059	il8
10	A10	77	81.3069	43543.5	46162.6	il8
10	A10	78	81.5872	42330.7	28719.7	il8
10	A10	79	81.8676	42134.2	16868.1	il8
10	A10	80	82.1479	39967.4	9636.33	il8
10	A10	81	82.4283	40381.7	5595.54	il8
10	A10	82	82.7086	40273.2	3499.68	il8
10	A10	83	82.9889	39354.1	2452.29	il8
10	A10	84	83.2693	36780.7	1901.11	il8
10	A10	85	83.5496	38326.7	1556.22	il8
10	A10	86	83.8299	36694.6	1295.7	il8
10	A10	87	84.1103	36849.3	1087.95	il8
10	A10	88	84.3906	36979.9	938.02	il8
10	A10	89	84.6709	36118.1	856.441	il8
10	A10	90	84.9513	36541.9	845.191	il8
10	A10	91	85.2316	35366.1	894.172	il8
10	A10	92	85.5119	36111.6	982.828	il8
10	A10	93	85.7923	35597.4	1084.56	il8
10	A10	94	86.0726	34365.9	1172.73	il8
10	A10	95	86.353	33461.6	1226.34	il8
10	A10	96	86.6333	33953.5	1233.06	il8
10	A10	97	86.9136	32956.1	1189.58	il8
10	A10	98	87.194	31955.1	1101.34	il8
10	A10	99	87.4743	32713.9	982.859	il8
10	A10	100	87.7546	30647	857.164	il8
10	A10	101	88.035	32483.1	751.414	il8
10	A10	102	88.3153	31736.2	689.121	il8
10	A10	103	88.5956	30748.5	682.945	il8
10	A10	104	88.876	31117.3	731.719	il8
10	A10	105	89.1563	31266.6	822.16	il8
10	A10	106	89.4366	29614.1	932.543	il8
10	A10	107	89.717	30752.1	1036.8	il8
10	A10	108	89.9973	28895.5	1109.39	il8
10	A10	109	90.2777	28955.6	1131.72	il8
10	A10	110	90.558	28345.4	1098.5	il8
10	A10	111	90.8383	27491.2	1020.48	il8
10	A10	112	91.1187	27719.7	920.555	il8
10	A10	113	91.399	27830.9	824.738	il8
10	A10	114	91.6793	27234.8	752.535	il8
10	A10	115	91.9597	26516.7	711.793	il8
10	A10	116	92.24	26638.1	699.223	il8
10	A10	117	92.5203	26907.6	703.809	il8
10	A10	118	92.8007	25618	710.941	il8
10	A10	119	93.081	26087.6	706.723	il8
10	A10	120	93.3614	24638.9	682.805	il8
10	A10	121	93.6417	25129.6	639.656	il8
10	A10	122	93.922	25283.2	585.453	il8
10	A10	123	94.2024	24792.6	530.449	il8
10	A10	124	94.4827	23957.5	481.039	il8
10	A10	125	94.763	24569.7	437.906	il8
11	A11	1	60.0025	732601	19424.3	il13
11	A11	2	60.2829	731985	19962.4	il13
11	A11	3	60.5632	727822	20616	il13
11	A11	4	60.8436	723557	21339.1	il13
11	A11	5	61.124	718422	22066.9	il13
11	A11	6	61.4043	712118	22742.9	il13
11	A11	7	61.6847	703456	23319.4	il13
11	A11	8	61.9651	698600	23811.7	il13
11	A11	9	62.2454	690849	24233.2	il13
11	A11	10	62.5258	683456	24588.3	il13
11	A11	11	62.8062	676219	24874.2	il13
11	A11	12	63.0865	669480	25088.1	il13
11	A11	13	63.3669	659866	25237.8	il13
11	A11	14	63.6473	651948	25343.7	il13
11	A11	15	63.9277	645876	25429.6	il13
11	A11	16	64.208	636841	25509.2	il13
11	A11	17	64.4884	630506	25578	il13
11	A11	18	64.7688	622964	25617.2	il13
11	A11	19	65.0491	614084	25605.7	il13
11	A11	20	65.3295	606554	25530	il13
11	A11	21	65.6099	599133	25389.8	il13
11	A11	22	65.8902	591200	25193.9	il13
11	A11	23	66.1706	582767	24955.1	il13
11	A11	24	66.451	575757	24687.1	il13
11	A11	25	66.7313	569975	24404.4	il13
11	A11	26	67.0117	560164	24123.6	il13
11	A11	27	67.2921	553323	23861.4	il13
11	A11	28	67.5724	548458	23629	il13
11	A11	29	67.8528	540641	23426.1	il13
11	A11	30	68.1332	533256	23245.2	il13
11	A11	31	68.4135	527079	23081.8	il13
11	A11	32	68.6939	519767	22947.9	il13
11	A11	33	68.9743	512078	22874.9	il13
11	A11	34	69.2546	506708	22904.6	il13
11	A11	35	69.535	500450	23072.5	il13
11	A11	36	69.8154	493517	23394.8	il13
11	A11	37	70.0957	486542	23864.1	il13
11	A11	38	70.3761	479904	24456	il13
11	A11	39	70.6565	472592	25137.6	il13
11	A11	40	70.9369	465250	25873.3	il13
11	A11	41	71.2172	456166	26627.4	il13
11	A11	42	71.4976	450595	27367	il13
11	A11	43	71.778	441165	28071.4	il13
11	A11	44	72.0583	431999	28745.3	il13
11	A11	45	72.3387	423147	29432.4	il13
11	A11	46	72.6191	415754	30219.2	il13
11	A11	47	72.8994	406949	31224.9	il13
11	A11	48	73.1798	397632	32584	il13
11	A11	49	73.4602	388914	34425.6	il13
11	A11	50	73.7405	380102	36858.2	il13
11	A11	51	74.0209	368993	39958.8	il13
11	A11	52	74.3013	358040	43760.5	il13
11	A11	53	74.5816	343896	48226.7	il13
11	A11	54	74.862	329615	53208.2	il13
11	A11	55	75.1424	315324	58397.7	il13
11	A11	56	75.4227	295842	63316.9	il13
11	A11	57	75.7031	274948	67376.7	il13
11	A11	58	75.9835	249687	70020.3	il13
11	A11	59	76.2638	221295	70902.2	il13
11	A11	60	76.5442	195512	70016.5	il13
11	A11	61	76.8246	176036	67690	il13
11	A11	62	77.1049	156931	64422.7	il13
11	A11	63	77.3853	142117	60649	il13
11	A11	64	77.6657	130030	56553.8	il13
11	A11	65	77.946	113595	52054	il13
11	A11	66	78.2264	91399.6	46959.5	il13
11	A11	67	78.5068	73600.6	41207.4	il13
11	A11	68	78.7872	63954.5	35015	il13
11	A11	69	79.0675	59768.2	28852.2	il13
11	A11	70	79.3479	56641.8	23257.9	il13
11	A11	71	79.6283	54808	18449.6	il13
11	A11	72	79.9086	51081	14753.5	il13
11	A11	73	80.189	46251.6	12057.8	il13
11	A11	74	80.4694	43712.8	10098.7	il13
11	A11	75	80.7497	41361.8	8608.92	il13
11	A11	76	81.0301	38831.1	7393.18	il13
11	A11	77	81.3105	37651.4	6340.73	il13
11	A11	78	81.5908	37052.9	5402.51	il13
11	A11	79	81.8712	33035	4565.92	il13
11	A11	80	82.1516	32409.3	3838.63	il13
11	A11	81	82.4319	33316.6	3236.25	il13
11	A11	82	82.7123	31450.6	2767.47	il13
11	A11	83	82.9927	30475.5	2420.55	il13
11	A11	84	83.273	31706.3	2160.6	il13
11	A11	85	83.5534	28765.9	1941.94	il13
11	A11	86	83.8338	28074.3	1727.84	il13
11	A11	87	84.1141	26854.4	1504.43	il13
11	A11	88	84.3945	29056.1	1281.07	il13
11	A11	89	84.6749	26919.8	1080.28	il13
11	A11	90	84.9552	26351.8	925.705	il13
11	A11	91	85.2356	25538.2	833.266	il13
11	A11	92	85.516	26838.4	804.746	il13
11	A11	93	85.7963	26382.5	823.303	il13
11	A11	94	86.0767	25253.2	854.027	il13
11	A11	95	86.3571	23819.1	853.48	il13
11	A11	96	86.6375	24534.8	786.961	il13
11	A11	97	86.9178	22894	645.67	il13
11	A11	98	87.1982	22494.1	453.822	il13
11	A11	99	87.4786	23010	259.84	il13
11	A11	100	87.7589	23699.3	114.418	il13
11	A11	101	88.0393	23626.4	47.2402	il13
11	A11	102	88.3197	23487.7	56.6348	il13
11	A11	103	88.6	20302.9	118.195	il13
11	A11	104	88.8804	23493	204.324	il13
11	A11	105	89.1608	22015	298.77	il13
11	A11	106	89.4411	21485.2	396.336	il13
11	A11	107	89.7215	21203.3	491.545	il13
11	A11	108	90.0019	22512.9	569.412	il13
11	A11	109	90.2822	19676.5	608.541	il13
11	A11	110	90.5626	18911.9	595.156	il13
11	A11	111	90.843	20298	536.219	il13
11	A11	112	91.1233	19491.3	459.07	il13
11	A11	113	91.4037	19727.8	395.783	il13
11	A11	114	91.6841	19237.7	363.309	il13
11	A11	115	91.9644	18694.6	354.322	il13
11	A11	116	92.2448	18031.3	344.908	il13
11	A11	117	92.5252	18393.5	312.639	il13
11	A11	118	92.8055	17182.2	252.189	il13
11	A11	119	93.0859	18109.1	179.344	il13
11	A11	120	93.3663	17222.6	121.998	il13
11	A11	121	93.6467	17734.7	104.127	il13
11	A11	122	93.927	17805.7	131.592	il13
11	A11	123	94.2074	16362.7	187.924	il13
11	A11	124	94.4878	17060.5	242.834	il13
11	A11	125	94.7681	15141.9	268.514	il13
12	A12	1	60.0025	678943	14565.6	il13
12	A12	2	60.2829	677286	15076.8	il13
12	A12	3	60.5632	674857	15691.4	il13
12	A12	4	60.8436	671319	16390.8	il13
12	A12	5	61.124	667026	17131.7	il13
12	A12	6	61.4043	662596	17863.2	il13
12	A12	7	61.6847	657709	18543.9	il13
12	A12	8	61.9651	650932	19149.8	il13
12	A12	9	62.2454	645524	19668.8	il13
12	A12	10	62.5258	639799	20056.2	il13
12	A12	11	62.8062	634076	20334.5	il13
12	A12	12	63.0865	628108	20528.8	il13
12	A12	13	63.3669	620277	20663.4	il13
12	A12	14	63.6473	612546	20781.8	il13
12	A12	15	63.9277	609188	20930.7	il13
12	A12	16	64.208	601561	21139.1	il13
12	A12	17	64.4884	595953	21403.7	il13
12	A12	18	64.7688	589852	21690.9	il13
12	A12	19	65.0491	583298	21950.6	il13
12	A12	20	65.3295	575205	22134.8	il13
12	A12	21	65.6099	570006	22211.9	il13
12	A12	22	65.8902	560947	22173.7	il13
12	A12	23	66.1706	555558	22034.1	il13
12	A12	24	66.451	547634	21822.8	il13
12	A12	25	66.7313	541540	21574.2	il13
12	A12	26	67.0117	534335	21318.4	il13
12	A12	27	67.2921	530512	21077	il13
12	A12	28	67.5724	522396	20867.2	il13
12	A12	29	67.8528	516128	20707.9	il13
12	A12	30	68.1332	509947	20618.1	il13
12	A12	31	68.4135	504418	20605.9	il13
12	A12	32	68.6939	499567	20656.6	il13
12	A12	33	68.9743	493142	20732.2	il13
12	A12	34	69.2546	486137	20786.3	il13
12	A12	35	69.535	478664	20787.3	il13
12	A12	36	69.8154	473862	20733.4	il13
12	A12	37	70.0957	467012	20652.4	il13
12	A12	38	70.3761	461007	20590.4	il13
12	A12	39	70.6565	455416	20600	il13
12	A12	40	70.9369	449989	20735	il13
12	A12	41	71.2172	441415	21051	il13
12	A12	42	71.4976	438515	21607.9	il13
12	A12	43	71.778	431820	22472.2	il13
12	A12	44	72.0583	424616	23712.7	il13
12	A12	45	72.3387	417934	25386.7	il13
12	A12	46	72.6191	411093	27510.7	il13
12	A12	47	72.8994	404964	30023.6	il13
12	A12	48	73.1798	395285	32759.5	il13
12	A12	49	73.4602	386042	35452.9	il13
12	A12	50	73.7405	371702	37790.1	il13
12	A12	51	74.0209	359430	39493.5	il13
12	A12	52	74.3013	343018	40412.1	il13
12	A12	53	74.5816	329124	40579.6	il13
12	A12	54	74.862	313676	40216	il13
12	A12	55	75.1424	304470	39674.2	il13
12	A12	56	75.4227	292871	39355.1	il13
12	A12	57	75.7031	282862	39633.3	il13
12	A12	58	75.9835	272347	40814.1	il13
12	A12	59	76.2638	259272	43112.3	il13
12	A12	60	76.5442	247464	46614.7	il13
12	A12	61	76.8246	234508	51193.9	il13
12	A12	62	77.1049	221339	56392.1	il13
12	A12	63	77.3853	205102	61359.5	il13
12	A12	64	77.6657	182617	64952.3	il13
12	A12	65	77.946	154952	66031.3	il13
12	A12	66	78.2264	114417	63873.6	il13
12	A12	67	78.5068	86767.3	58496.3	il13
12	A12	68	78.7872	72660.4	50703.9	il13
12	A12	69	79.0675	67744.5	41808.9	il13
12	A12	70	79.3479	62595.6	33168.4	il13
12	A12	71	79.6283	59129.3	25767.1	il13
12	A12	72	79.9086	55844.7	20028.5	il13
12	A12	73	80.189	51412.9	15270.9	il13
12	A12	74	80.4694	47895.6	11907.3	il13
12	A12	75	80.7497	44345.6	9491.9	il13
12	A12	76	81.0301	43497.7	7642.95	il13
12	A12	77	81.3105	41810.4	6126.77	il13
12	A12	78	81.5908	38399.7	4838.51	il13
12	A12	79	81.8712	38623.8	3756.97	il13
12	A12	80	82.1516	36772.6	2898.17	il13
12	A12	81	82.4319	37119.5	2274.94	il13
12	A12	82	82.7123	37115.2	1867.66	il13
12	A12	83	82.9927	36967.3	1614.85	il13
12	A12	84	83.273	33694.8	1429.11	il13
12	A12	85	83.5534	34187.3	1230.53	il13
12	A12	86	83.8338	32450.4	979.043	il13
12	A12	87	84.1141	31997.3	687.896	il13
12	A12	88	84.3945	33612.8	412.674	il13
12	A12	89	84.6749	29951.1	221.779	il13
12	A12	90	84.9552	32456.5	160.996	il13
12	A12	91	85.2356	32539.4	226.326	il13
12	A12	92	85.516	31917.5	358.234	il13
12	A12	93	85.7963	30448	464.439	il13
12	A12	94	86.0767	30077.2	464.404	il13
12	A12	95	86.3571	26661.6	332.877	il13
12	A12	96	86.6375	29138.6	115.715	il13
12	A12	97	86.9178	28116.8	-94.7754	il13
12	A12	98	87.1982	29172.2	-212.582	il13
12	A12	99	87.4786	28365.6	-207.539	il13
12	A12	100	87.7589	28986.8	-121.449	il13
12	A12	101	88.0393	26608.7	-40.8672	il13
12	A12	102	88.3197	25510	-43.3027	il13
12	A12	103	88.6	25282	-150.412	il13
12	A12	104	88.8804	26113.2	-316.338	il13
12	A12	105	89.1608	27298.7	-456.189	il13
12	A12	106	89.4411	25576.9	-494.262	il13
12	A12	107	89.7215	25853.5	-402.504	il13
12	A12	108	90.0019	26765.2	-210.545	il13
12	A12	109	90.2822	24785.6	12.7051	il13
12	A12	110	90.5626	23592.4	192.246	il13
12	A12	111	90.843	23776.9	278.076	il13
12	A12	112	91.1233	23097.7	260.9	il13
12	A12	113	91.4037	22530.8	167.678	il13
12	A12	114	91.6841	23098.6	42.3809	il13
12	A12	115	91.9644	22805.7	-75.4609	il13
12	A12	116	92.2448	21056.7	-162.625	il13
12	A12	117	92.5252	22138	-211.014	il13
12	A12	118	92.8055	21972	-218.824	il13
12	A12	119	93.0859	20709.3	-182.912	il13
12	A12	120	93.3663	20373.7	-98.0957	il13
12	A12	121	93.6467	21642	36.2148	il13
12	A12	122	93.927	19831	206.941	il13
12	A12	123	94.2074	20020.4	383.773	il13
12	A12	124	94.4878	17532.9	527.188	il13
12	A12	125	94.7681	17407.2	606.068	il13
13	B1	1	60.0008	957586	29253.4	hprt
13	B1	2	60.2811	954564	29485.4	hprt
13	B1	3	60.5614	947106	29753.6	hprt
13	B1	4	60.8417	940735	29987.8	hprt
13	B1	5	61.122	930841	30133.9	hprt
13	B1	6	61.4022	924375	30179	hprt
13	B1	7	61.6825	915281	30152.2	hprt
13	B1	8	61.9628	905077	30105.1	hprt
13	B1	9	62.2431	896484	30081.7	hprt
13	B1	10	62.5234	889798	30095.6	hprt
13	B1	11	62.8037	879825	30126	hprt
13	B1	12	63.084	871605	30134.7	hprt
13	B1	13	63.3643	861290	30091.4	hprt
13	B1	14	63.6445	851474	29989.4	hprt
13	B1	15	63.9248	842882	29843.4	hprt
13	B1	16	64.2051	834574	29675.6	hprt
13	B1	17	64.4854	826607	29502.6	hprt
13	B1	18	64.7657	817367	29333.5	hprt
13	B1	19	65.046	807232	29173.1	hprt
13	B1	20	65.3263	800650	29025.7	hprt
13	B1	21	65.6066	791805	28893.4	hprt
13	B1	22	65.8868	782262	28773.3	hprt
13	B1	23	66.1671	773580	28656.2	hprt
13	B1	24	66.4474	766610	28532.5	hprt
13	B1	25	66.7277	757564	28398.9	hprt
13	B1	26	67.008	748109	28264.3	hprt
13	B1	27	67.2883	740446	28145.9	hprt
13	B1	28	67.5686	733139	28059	hprt
13	B1	29	67.8489	725573	28005.8	hprt
13	B1	30	68.1291	716167	27973.9	hprt
13	B1	31	68.4094	709399	27944.9	hprt
13	B1	32	68.6897	699256	27906.3	hprt
13	B1	33	68.97	691919	27855	hprt
13	B1	34	69.2503	684028	27793.7	hprt
13	B1	35	69.5306	676596	27721.3	hprt
13	B1	36	69.8109	667948	27630.2	hprt
13	B1	37	70.0912	659870	27509.3	hprt
13	B1	38	70.3714	650324	27350.6	hprt
13	B1	39	70.6517	644988	27151.2	hprt
13	B1	40	70.932	637227	26922.7	hprt
13	B1	41	71.2123	626084	26698.9	hprt
13	B1	42	71.4926	619800	26520.1	hprt
13	B1	43	71.7729	614030	26426.5	hprt
13	B1	44	72.0532	606056	26442.4	hprt
13	B1	45	72.3335	598252	26564.9	hprt
13	B1	46	72.6137	590534	26763.4	hprt
13	B1	47	72.894	582901	26988.3	hprt
13	B1	48	73.1743	575948	27183.9	hprt
13	B1	49	73.4546	567866	27302.6	hprt
13	B1	50	73.7349	558426	27330.8	hprt
13	B1	51	74.0152	550298	27291.5	hprt
13	B1	52	74.2955	543274	27244.1	hprt
13	B1	53	74.5758	535227	27278.2	hprt
13	B1	54	74.856	527241	27499.3	hprt
13	B1	55	75.1363	520271	28017.8	hprt
13	B1	56	75.4166	511415	28946.5	hprt
13	B1	57	75.6969	504170	30411.8	hprt
13	B1	58	75.9772	496974	32576.6	hprt
13	B1	59	76.2575	486754	35675.7	hprt
13	B1	60	76.5378	475311	40050.6	hprt
13	B1	61	76.8181	467434	46158.7	hprt
13	B1	62	77.0983	454496	54521.9	hprt
13	B1	63	77.3786	441993	65581	hprt
13	B1	64	77.6589	424828	79443.3	hprt
13	B1	65	77.9392	404611	95565	hprt
13	B1	66	78.2195	379983	112492	hprt
13	B1	67	78.4998	347563	127848	hprt
13	B1	68	78.7801	295219	138726	hprt
13	B1	69	79.0604	232481	142472	hprt
13	B1	70	79.3406	157624	137597	hprt
13	B1	71	79.6209	101063	124400	hprt
13	B1	72	79.9012	69377.1	104977	hprt
13	B1	73	80.1815	54437.3	82560.9	hprt
13	B1	74	80.4618	47754.8	60511.6	hprt
13	B1	75	80.7421	47387.7	41410.3	hprt
13	B1	76	81.0224	44790.8	26564.9	hprt
13	B1	77	81.3027	46002.6	15716	hprt
13	B1	78	81.5829	43958.8	8794.91	hprt
13	B1	79	81.8632	44571.6	4761.26	hprt
13	B1	80	82.1435	43333.4	2605.75	hprt
13	B1	81	82.4238	43293.4	1541.8	hprt
13	B1	82	82.7041	43367.5	1043.58	hprt
13	B1	83	82.9844	42051.4	802.326	hprt
13	B1	84	83.2647	41358.8	660.402	hprt
13	B1	85	83.545	41665.8	552.734	hprt
13	B1	86	83.8252	40370.3	461.998	hprt
13	B1	87	84.1055	41136.9	386.777	hprt
13	B1	88	84.3858	40778.4	323.801	hprt
13	B1	89	84.6661	40866.1	264.918	hprt
13	B1	90	84.9464	38504.9	203.65	hprt
13	B1	91	85.2267	38792	140.947	hprt
13	B1	92	85.507	40452.4	82.9746	hprt
13	B1	93	85.7873	38703.9	33.2617	hprt
13	B1	94	86.0675	38739.4	-11.1973	hprt
13	B1	95	86.3478	38567.7	-54.3965	hprt
13	B1	96	86.6281	36549.6	-91.5625	hprt
13	B1	97	86.9084	39115.7	-105.955	hprt
13	B1	98	87.1887	37718.1	-77.3613	hprt
13	B1	99	87.469	38231.7	3.43555	hprt
13	B1	100	87.7493	37085.5	124.922	hprt
13	B1	101	88.0296	36787.3	255.377	hprt
13	B1	102	88.3098	36989.6	352.273	hprt
13	B1	103	88.5901	36513.5	376.385	hprt
13	B1	104	88.8704	34885.8	308.381	hprt
13	B1	105	89.1507	35274.3	163.086	hprt
13	B1	106	89.431	33826.9	-7.82812	hprt
13	B1	107	89.7113	35190.7	-133.49	hprt
13	B1	108	89.9916	36477.2	-157.848	hprt
13	B1	109	90.2719	35291.9	-70.4492	hprt
13	B1	110	90.5521	35081.2	87.959	hprt
13	B1	111	90.8324	32571.4	249.857	hprt
13	B1	112	91.1127	33683.5	357.494	hprt
13	B1	113	91.393	33459	386.908	hprt
13	B1	114	91.6733	33163.2	348.398	hprt
13	B1	115	91.9536	31895.2	271.461	hprt
13	B1	116	92.2339	31772.3	188.508	hprt
13	B1	117	92.5142	32444.6	124.576	hprt
13	B1	118	92.7944	32593	92.209	hprt
13	B1	119	93.0747	31119.4	90.4746	hprt
13	B1	120	93.355	30962.8	109.059	hprt
13	B1	121	93.6353	30345.1	136.113	hprt
13	B1	122	93.9156	31677.3	164.475	hprt
13	B1	123	94.1959	30187.2	191.777	hprt
13	B1	124	94.4762	29203.9	216.666	hprt
13	B1	125	94.7565	30209.8	236.439	hprt
14	B2	1	60.0008	1.01515e+06	30915.9	hprt
14	B2	2	60.2811	1.01198e+06	31104	hprt
14	B2	3	60.5614	1.00364e+06	31322.2	hprt
14	B2	4	60.8417	994795	31522.3	hprt
14	B2	5	61.122	987396	31671.8	hprt
14	B2	6	61.4022	978918	31762.2	hprt
14	B2	7	61.6825	969914	31801.6	hprt
14	B2	8	61.9628	959810	31801.7	hprt
14	B2	9	62.2431	950222	31770.4	hprt
14	B2	10	62.5234	942296	31711.2	hprt
14	B2	11	62.8037	931703	31630.3	hprt
14	B2	12	63.084	921169	31541.8	hprt
14	B2	13	63.3643	912474	31466.3	hprt
14	B2	14	63.6445	902970	31422.6	hprt
14	B2	15	63.9248	892627	31416.4	hprt
14	B2	16	64.2051	884932	31432.1	hprt
14	B2	17	64.4854	875190	31434.6	hprt
14	B2	18	64.7657	864822	31381.9	hprt
14	B2	19	65.046	857339	31245.1	hprt
14	B2	20	65.3263	846418	31024.3	hprt
14	B2	21	65.6066	835459	30750.6	hprt
14	B2	22	65.8868	827330	30471.8	hprt
14	B2	23	66.1671	819625	30228.2	hprt
14	B2	24	66.4474	809997	30034.1	hprt
14	B2	25	66.7277	800928	29875.5	hprt
14	B2	26	67.008	791936	29724.4	hprt
14	B2	27	67.2883	784354	29561.5	hprt
14	B2	28	67.5686	774860	29391.8	hprt
14	B2	29	67.8489	765723	29245.2	hprt
14	B2	30	68.1291	756429	29158.5	hprt
14	B2	31	68.4094	750646	29148.6	hprt
14	B2	32	68.6897	741887	29195.2	hprt
14	B2	33	68.97	733345	29248.5	hprt
14	B2	34	69.2503	723317	29258.2	hprt
14	B2	35	69.5306	714025	29203.9	hprt
14	B2	36	69.8109	705654	29104.6	hprt
14	B2	37	70.0912	698368	28999.3	hprt
14	B2	38	70.3714	689977	28917.2	hprt
14	B2	39	70.6517	681529	28857.1	hprt
14	B2	40	70.932	673405	28792.5	hprt
14	B2	41	71.2123	663569	28687.4	hprt
14	B2	42	71.4926	655516	28527	hprt
14	B2	43	71.7729	647676	28334.3	hprt
14	B2	44	72.0532	638442	28150.7	hprt
14	B2	45	72.3335	631921	28020.4	hprt
14	B2	46	72.6137	623727	27972.3	hprt
14	B2	47	72.894	616278	28011.6	hprt
14	B2	48	73.1743	607432	28124.1	hprt
14	B2	49	73.4546	599009	28283.5	hprt
14	B2	50	73.7349	591438	28459.4	hprt
14	B2	51	74.0152	584390	28625.8	hprt
14	B2	52	74.2955	572897	28771.2	hprt
14	B2	53	74.5758	566981	28912.9	hprt
14	B2	54	74.856	555663	29128	hprt
14	B2	55	75.1363	548545	29528.6	hprt
14	B2	56	75.4166	540427	30261.2	hprt
14	B2	57	75.6969	533644	31499	hprt
14	B2	58	75.9772	523611	33448.5	hprt
14	B2	59	76.2575	513791	36373.5	hprt
14	B2	60	76.5378	503315	40619.7	hprt
14	B2	61	76.8181	494944	46616.4	hprt
14	B2	62	77.0983	482978	54832.2	hprt
14	B2	63	77.3786	467159	65656.6	hprt
14	B2	64	77.6589	449741	79187.5	hprt
14	B2	65	77.9392	428660	94942.8	hprt
14	B2	66	78.2195	402096	111593	hprt
14	B2	67	78.4998	371418	126899	hprt
14	B2	68	78.7801	318794	138039	hprt
14	B2	69	79.0604	251880	142340	hprt
14	B2	70	79.3406	175051	138197	hprt
14	B2	71	79.6209	112440	125740	hprt
14	B2	72	79.9012	77670	106911	hprt
14	B2	73	80.1815	61878.5	84858.7	hprt
14	B2	74	80.4618	53812.4	62943.1	hprt
14	B2	75	80.7421	53173.3	43799.4	hprt
14	B2	76	81.0224	51111.2	28836.8	hprt
14	B2	77	81.3027	51552.3	17334.5	hprt
14	B2	78	81.5829	49768.4	9908.38	hprt
14	B2	79	81.8632	48608.5	5503.49	hprt
14	B2	80	82.1435	49417.9	3085.09	hprt
14	B2	81	82.4238	48641.1	1854.49	hprt
14	B2	82	82.7041	48557.4	1286.46	hprt
14	B2	83	82.9844	46692.4	1072.02	hprt
14	B2	84	83.2647	48051.8	1036.78	hprt
14	B2	85	83.545	48390.7	1075.89	hprt
14	B2	86	83.8252	45525.5	1119.25	hprt
14	B2	87	84.1055	46079.6	1121.32	hprt
14	B2	88	84.3858	43973.3	1061.25	hprt
14	B2	89	84.6661	45176.8	941.139	hprt
14	B2	90	84.9464	45122.7	780.016	hprt
14	B2	91	85.2267	42990.2	607.58	hprt
14	B2	92	85.507	43828.4	460.389	hprt
14	B2	93	85.7873	42432.9	376.68	hprt
14	B2	94	86.0675	43690.9	385.414	hprt
14	B2	95	86.3478	43928.8	492.213	hprt
14	B2	96	86.6281	42274.2	671.43	hprt
14	B2	97	86.9084	41956.1	871.561	hprt
14	B2	98	87.1887	41560.7	1032.4	hprt
14	B2	99	87.469	41158.5	1105.79	hprt
14	B2	100	87.7493	39980.5	1071.66	hprt
14	B2	101	88.0296	38457.9	944.666	hprt
14	B2	102	88.3098	39632.1	769.828	hprt
14	B2	103	88.5901	39563.2	608.639	hprt
14	B2	104	88.8704	38981.1	520.969	hprt
14	B2	105	89.1507	38024.2	549.355	hprt
14	B2	106	89.431	39320.9	710.064	hprt
14	B2	107	89.7113	38642.2	991.061	hprt
14	B2	108	89.9916	37323.7	1355.16	hprt
14	B2	109	90.2719	36705.5	1746.56	hprt
14	B2	110	90.5521	35818.6	2100.74	hprt
14	B2	111	90.8324	35457.8	2357.45	hprt
14	B2	112	91.1127	32376.2	2476.38	hprt
14	B2	113	91.393	31539.6	2450.74	hprt
14	B2	114	91.6733	31471	2311.41	hprt
14	B2	115	91.9536	31795.4	2115.8	hprt
14	B2	116	92.2339	29335.2	1924.86	hprt
14	B2	117	92.5142	30193.4	1779.74	hprt
14	B2	118	92.7944	29466.1	1690.5	hprt
14	B2	119	93.0747	27910.9	1640.59	hprt
14	B2	120	93.355	27728.5	1601.35	hprt
14	B2	121	93.6353	26647.1	1547.21	hprt
14	B2	122	93.9156	26764.2	1464.31	hprt
14	B2	123	94.1959	25503.6	1351.28	hprt
14	B2	124	94.4762	25277.7	1215.25	hprt
14	B2	125	94.7565	24977.2	1066.9	hprt
15	B3	1	60.0018	1.21725e+06	34932.5	ccl20
15	B3	2	60.2823	1.21136e+06	35156.7	ccl20
15	B3	3	60.5629	1.20363e+06	35500.6	ccl20
15	B3	4	60.8434	1.19486e+06	35929.2	ccl20
15	B3	5	61.1239	1.18663e+06	36386.2	ccl20
15	B3	6	61.4045	1.17604e+06	36809	ccl20
15	B3	7	61.685	1.16567e+06	37146	ccl20
15	B3	8	61.9655	1154906	37368.1	ccl20
15	B3	9	62.2461	1.13992e+06	37472.1	ccl20
15	B3	10	62.5266	1.131e+06	37475.3	ccl20
15	B3	11	62.8071	1.11993e+06	37404.6	ccl20
15	B3	12	63.0877	1106917	37287.1	ccl20
15	B3	13	63.3682	1.09439e+06	37144.1	ccl20
15	B3	14	63.6487	1.08336e+06	36987.4	ccl20
15	B3	15	63.9293	1.07357e+06	36822	ccl20
15	B3	16	64.2098	1.06119e+06	36652.8	ccl20
15	B3	17	64.4903	1.04856e+06	36490.5	ccl20
15	B3	18	64.7709	1.03894e+06	36353	ccl20
15	B3	19	65.0514	1.02745e+06	36257.7	ccl20
15	B3	20	65.3319	1.01832e+06	36210.4	ccl20
15	B3	21	65.6125	1004815	36200.1	ccl20
15	B3	22	65.893	994999	36200.4	ccl20
15	B3	23	66.1736	982234	36177.9	ccl20
15	B3	24	66.4541	973340	36103.9	ccl20
15	B3	25	66.7346	961771	35967.2	ccl20
15	B3	26	67.0152	948018	35782.8	ccl20
15	B3	27	67.2957	939146	35588.9	ccl20
15	B3	28	67.5762	929176	35427.8	ccl20
15	B3	29	67.8568	918240	35321.8	ccl20
15	B3	30	68.1373	907882	35257.5	ccl20
15	B3	31	68.4178	898093	35193.3	ccl20
15	B3	32	68.6984	885594	35084.3	ccl20
15	B3	33	68.9789	875271	34912.9	ccl20
15	B3	34	69.2594	864640	34704.4	ccl20
15	B3	35	69.54	853440	34519.9	ccl20
15	B3	36	69.8205	844056	34426.7	ccl20
15	B3	37	70.101	835144	34463.8	ccl20
15	B3	38	70.3816	824820	34622.3	ccl20
15	B3	39	70.6621	813854	34853	ccl20
15	B3	40	70.9426	803812	35096.4	ccl20
15	B3	41	71.2232	791183	35318.1	ccl20
15	B3	42	71.5037	781328	35526.9	ccl20
15	B3	43	71.7842	770722	35767.9	ccl20
15	B3	44	72.0648	760878	36100.9	ccl20
15	B3	45	72.3453	750826	36583.9	ccl20
15	B3	46	72.6258	739655	37284.7	ccl20
15	B3	47	72.9064	727829	38321.6	ccl20
15	B3	48	73.1869	717607	39930.8	ccl20
15	B3	49	73.4674	704585	42538.3	ccl20
15	B3	50	73.748	694629	46817.5	ccl20
15	B3	51	74.0285	681814	53697.2	ccl20
15	B3	52	74.309	669044	64266.5	ccl20
15	B3	53	74.5896	654691	79516.1	ccl20
15	B3	54	74.8701	635914	99888.8	ccl20
15	B3	55	75.1506	614711	124726	ccl20
15	B3	56	75.4312	582611	151836	ccl20
15	B3	57	75.7117	532497	177499	ccl20
15	B3	58	75.9922	448761	197122	ccl20
15	B3	59	76.2728	343735	206456	ccl20
15	B3	60	76.5533	240377	202965	ccl20
15	B3	61	76.8338	159378	186735	ccl20
15	B3	62	77.1144	103788	160500	ccl20
15	B3	63	77.3949	74767.9	128766	ccl20
15	B3	64	77.6754	65025.5	96429.4	ccl20
15	B3	65	77.956	59410.3	67492	ccl20
15	B3	66	78.2365	59653.7	44308.2	ccl20
15	B3	67	78.5171	59319.9	27336.8	ccl20
15	B3	68	78.7976	57686.5	15983.5	ccl20
15	B3	69	79.0781	57372.7	9171.92	ccl20
15	B3	70	79.3587	57200.2	5442.31	ccl20
15	B3	71	79.6392	55338.8	3567.35	ccl20
15	B3	72	79.9197	56496.6	2676.95	ccl20
15	B3	73	80.2003	53238.2	2238.23	ccl20
15	B3	74	80.4808	53618.9	1973.45	ccl20
15	B3	75	80.7613	52906.4	1769.45	ccl20
15	B3	76	81.0419	51738.4	1601.53	ccl20
15	B3	77	81.3224	52924	1477.95	ccl20
15	B3	78	81.6029	52115.7	1406.87	ccl20
15	B3	79	81.8835	50855.9	1384.73	ccl20
15	B3	80	82.164	50182.7	1400.05	ccl20
15	B3	81	82.4445	50969.4	1442.19	ccl20
15	B3	82	82.7251	49342.9	1505.47	ccl20
15	B3	83	83.0056	48797.7	1585.66	ccl20
15	B3	84	83.2861	49102.9	1673.09	ccl20
15	B3	85	83.5667	48476.8	1749.59	ccl20
15	B3	86	83.8472	47074.8	1793.3	ccl20
15	B3	87	84.1277	46110	1788.56	ccl20
15	B3	88	84.4083	45330.1	1732.89	ccl20
15	B3	89	84.6888	45763.1	1634.81	ccl20
15	B3	90	84.9693	44472.3	1504.3	ccl20
15	B3	91	85.2499	45034	1345.24	ccl20
15	B3	92	85.5304	43739.7	1158.32	ccl20
15	B3	93	85.8109	41832.1	953.281	ccl20
15	B3	94	86.0915	43713.1	759.836	ccl20
15	B3	95	86.372	42318.5	624.785	ccl20
15	B3	96	86.6525	43532.2	593.035	ccl20
15	B3	97	86.9331	42694	682.168	ccl20
15	B3	98	87.2136	43197.4	867.148	ccl20
15	B3	99	87.4941	42107.9	1086.68	ccl20
15	B3	100	87.7747	39421.7	1269.31	ccl20
15	B3	101	88.0552	40357.5	1365.05	ccl20
15	B3	102	88.3357	40744.8	1364.55	ccl20
15	B3	103	88.6163	37968.6	1297.2	ccl20
15	B3	104	88.8968	39595.3	1211.72	ccl20
15	B3	105	89.1774	38777.1	1151.3	ccl20
15	B3	106	89.4579	38571.6	1134.95	ccl20
15	B3	107	89.7384	38400.6	1152.43	ccl20
15	B3	108	90.019	36628.6	1173.51	ccl20
15	B3	109	90.2995	37078.3	1166.89	ccl20
15	B3	110	90.58	36001.2	1118.16	ccl20
15	B3	111	90.8605	35105.3	1036.61	ccl20
15	B3	112	91.1411	36649.1	946.82	ccl20
15	B3	113	91.4216	36157.1	872.309	ccl20
15	B3	114	91.7022	34280.7	823.922	ccl20
15	B3	115	91.9827	34292.6	800.488	ccl20
15	B3	116	92.2632	34767.2	797.758	ccl20
15	B3	117	92.5438	34222.1	814.57	ccl20
15	B3	118	92.8243	33991.6	850.531	ccl20
15	B3	119	93.1048	33616.7	899.73	ccl20
15	B3	120	93.3854	31797.8	949.055	ccl20
15	B3	121	93.6659	33196.2	983.852	ccl20
15	B3	122	93.9464	31897.4	995.387	ccl20
15	B3	123	94.227	31592.8	983.945	ccl20
15	B3	124	94.5075	31240.3	956.309	ccl20
15	B3	125	94.788	31174.1	921.352	ccl20
16	B4	1	60.0018	1.29813e+06	38306.1	ccl20
16	B4	2	60.2823	1.29446e+06	38616.7	ccl20
16	B4	3	60.5629	1285994	38981.9	ccl20
16	B4	4	60.8434	1.27661e+06	39316.1	ccl20
16	B4	5	61.1239	1.26566e+06	39556.9	ccl20
16	B4	6	61.4045	1.25307e+06	39688.1	ccl20
16	B4	7	61.685	1.24259e+06	39733	ccl20
16	B4	8	61.9655	1.23061e+06	39727.5	ccl20
16	B4	9	62.2461	1.22045e+06	39699.7	ccl20
16	B4	10	62.5266	1.20789e+06	39666.4	ccl20
16	B4	11	62.8071	1.19519e+06	39639.6	ccl20
16	B4	12	63.0877	1182218	39630.5	ccl20
16	B4	13	63.3682	1.17117e+06	39642	ccl20
16	B4	14	63.6487	1.16051e+06	39662.3	ccl20
16	B4	15	63.9293	1.1466e+06	39667.4	ccl20
16	B4	16	64.2098	1.13606e+06	39634.6	ccl20
16	B4	17	64.4903	1.12262e+06	39557	ccl20
16	B4	18	64.7709	1.11097e+06	39445.5	ccl20
16	B4	19	65.0514	1099659	39318.6	ccl20
16	B4	20	65.3319	1.08945e+06	39191.6	ccl20
16	B4	21	65.6125	1.07622e+06	39074.2	ccl20
16	B4	22	65.893	1.06378e+06	38976.2	ccl20
16	B4	23	66.1736	1.05283e+06	38912.1	ccl20
16	B4	24	66.4541	1.04053e+06	38894.5	ccl20
16	B4	25	66.7346	1.03016e+06	38923.2	ccl20
16	B4	26	67.0152	1.01934e+06	38977.1	ccl20
16	B4	27	67.2957	1.00765e+06	39019.9	ccl20
16	B4	28	67.5762	994317	39014.3	ccl20
16	B4	29	67.8568	983257	38933.8	ccl20
16	B4	30	68.1373	973203	38770	ccl20
16	B4	31	68.4178	961425	38532.4	ccl20
16	B4	32	68.6984	947307	38247.3	ccl20
16	B4	33	68.9789	938446	37954.8	ccl20
16	B4	34	69.2594	926479	37700.7	ccl20
16	B4	35	69.54	917008	37524.6	ccl20
16	B4	36	69.8205	904848	37446.2	ccl20
16	B4	37	70.101	894618	37492	ccl20
16	B4	38	70.3816	884249	37626.6	ccl20
16	B4	39	70.6621	872927	37807.3	ccl20
16	B4	40	70.9426	862869	38003.9	ccl20
16	B4	41	71.2232	849455	38196	ccl20
16	B4	42	71.5037	838312	38391.8	ccl20
16	B4	43	71.7842	828313	38628.7	ccl20
16	B4	44	72.0648	817106	38963	ccl20
16	B4	45	72.3453	806358	39463.7	ccl20
16	B4	46	72.6258	794665	40221.9	ccl20
16	B4	47	72.9064	782938	41382.7	ccl20
16	B4	48	73.1869	771638	43198.6	ccl20
16	B4	49	73.4674	759243	46095.1	ccl20
16	B4	50	73.748	747009	50729.1	ccl20
16	B4	51	74.0285	733950	58002.1	ccl20
16	B4	52	74.309	718484	68965.1	ccl20
16	B4	53	74.5896	703735	84549.5	ccl20
16	B4	54	74.8701	683538	105105	ccl20
16	B4	55	75.1506	660136	129854	ccl20
16	B4	56	75.4312	622556	156494	ccl20
16	B4	57	75.7117	567576	181265	ccl20
16	B4	58	75.9922	476279	199653	ccl20
16	B4	59	76.2728	363955	207620	ccl20
16	B4	60	76.5533	256000	202914	ccl20
16	B4	61	76.8338	173523	185883	ccl20
16	B4	62	77.1144	117619	159413	ccl20
16	B4	63	77.3949	88299.9	127998	ccl20
16	B4	64	77.6754	77183.2	96384.5	ccl20
16	B4	65	77.956	74578	68347.9	ccl20
16	B4	66	78.2365	72004	46029.5	ccl20
16	B4	67	78.5171	70963.1	28814.9	ccl20
16	B4	68	78.7976	71480.9	16674.1	ccl20
16	B4	69	79.0781	69327.4	9367	ccl20
16	B4	70	79.3587	69705.7	5344.82	ccl20
16	B4	71	79.6392	68170.4	3325.05	ccl20
16	B4	72	79.9197	68584	2399.75	ccl20
16	B4	73	80.2003	68612.6	2000.11	ccl20
16	B4	74	80.4808	64813.4	1810.48	ccl20
16	B4	75	80.7613	65949.3	1684.44	ccl20
16	B4	76	81.0419	64566.4	1576.8	ccl20
16	B4	77	81.3224	63832.7	1488.04	ccl20
16	B4	78	81.6029	65578.4	1423	ccl20
16	B4	79	81.8835	64131.1	1372.34	ccl20
16	B4	80	82.164	61783	1319.28	ccl20
16	B4	81	82.4445	60888.1	1258.29	ccl20
16	B4	82	82.7251	61266.9	1204.39	ccl20
[truncated: 10,043 more rows]

## Sheet: Melt Curve Result
Block Type	96-Well 0.1-mL Block
Calibration Background is expired	No
Calibration Background performed on	03-26-2024
Calibration Pure Dye ABY is expired	No
Calibration Pure Dye ABY performed on	03-26-2024
Calibration Pure Dye FAM is expired	No
Calibration Pure Dye FAM performed on	03-26-2024
Calibration Pure Dye JUN is expired	No
Calibration Pure Dye JUN performed on	03-26-2024
Calibration Pure Dye NED is expired	No
Calibration Pure Dye NED performed on	03-26-2024
Calibration Pure Dye ROX is expired	No
Calibration Pure Dye ROX performed on	03-26-2024
Calibration Pure Dye SYBR is expired	No
Calibration Pure Dye SYBR performed on	03-26-2024
Calibration Pure Dye TAMRA is expired	No
Calibration Pure Dye TAMRA performed on	03-26-2024
Calibration Pure Dye VIC is expired	No
Calibration Pure Dye VIC performed on	03-26-2024
Calibration ROI is expired	No
Calibration ROI performed on	03-26-2024
Calibration Uniformity is expired	No
Calibration Uniformity performed on	03-26-2024
Chemistry	SYBR_GREEN
Date Created	2024-04-18 17:15:38 PM PDT
Experiment Barcode
Experiment Comment
Experiment File Name	C:\Applied Biosystems\QuantStudio Design & Analysis Software\User Files\experiments\Laure\deciverneuil\2024-04-18_LGM008_plate1.eds
Experiment Name	2024-04-18_LGM008_plate1
Experiment Run End Time	2024-04-18 08:10:05 AM PDT
Experiment Type	Standard Curve
Instrument Name	272311022
Instrument Serial Number	272311022
Instrument Type	QuantStudio™ 3 System
Passive Reference	ROX
Post-read Stage/Step
Pre-read Stage/Step
Quantification Cycle Method	Ct
Signal Smoothing On	true
Stage where Melt Analysis is performed	Stage3
Stage/ Cycle where Ct Analysis is performed	Stage2, Step2
User Name
Well	Well Position	Sample	Target Name	Tm	Melt Peak Height
1	A1	Sample 1	hprt	79.2005	141734
2	A2	Sample 1	hprt	79.2005	152632
3	A3	Sample 1	ccl20	76.413	214777
4	A4	Sample 1	ccl20	76.413	242171
5	A5	Sample 1	il1b	77.5475	186861
6	A6	Sample 1	il1b	77.5475	185438
7	A7	Sample 1	il6	79.7763	154018
8	A8	Sample 1	il6	79.636	170375
9	A9	Sample 1	il8	79.4847	180796
9	A9	Sample 1	il8	74.5789	67735.6
10	A10	Sample 1	il8	79.4847	165089
10	A10	Sample 1	il8	74.719	64219
11	A11	Sample 1	il13	76.2638	70902.2
12	A12	Sample 1	il13	77.946	66031.3
13	B1	Sample 2	hprt	79.0604	142472
14	B2	Sample 2	hprt	79.0604	142340
15	B3	Sample 2	ccl20	76.2728	206456
16	B4	Sample 2	ccl20	76.2728	207620
17	B5	Sample 2	il1b	77.4072	135816
18	B6	Sample 2	il1b	77.4072	169921
19	B7	Sample 2	il6	79.636	147917
20	B8	Sample 2	il6	79.636	167126
21	B9	Sample 2	il8	79.4847	157341
21	B9	Sample 2	il8	74.719	71683.2
22	B10	Sample 2	il8	79.4847	155855
22	B10	Sample 2	il8	74.719	68872.3
23	B11	Sample 2	il13	77.946	89124
24	B12	Sample 2	il13	78.5068	109464
25	C1	Sample 3	hprt	79.0604	140198
26	C2	Sample 3	hprt	78.9202	141142
27	C3	Sample 3	ccl20	76.413	208548
28	C4	Sample 3	ccl20	76.413	261578
29	C5	Sample 3	il1b	77.5475	167722
30	C6	Sample 3	il1b	77.5475	182556
31	C7	Sample 3	il6	79.636	161568
32	C8	Sample 3	il6	79.636	150866
33	C9	Sample 3	il8	79.4847	208565
34	C10	Sample 3	il8	79.4847	204178
35	C11	Sample 3	il13	77.946	86883.3
36	C12	Sample 3	il13	75.9835	73418.2
37	D1	Sample 4	hprt	78.9202	123080
38	D2	Sample 4	hprt	78.9202	150112
39	D3	Sample 4	ccl20	76.413	234717
40	D4	Sample 4	ccl20	76.413	242638
41	D5	Sample 4	il1b	77.5475	205797
42	D6	Sample 4	il1b	77.5475	198962
43	D7	Sample 4	il6	79.636	161847
44	D8	Sample 4	il6	79.636	176764
45	D9	Sample 4	il8	79.4847	219067
46	D10	Sample 4	il8	79.4847	213299
47	D11	Sample 4	il13	77.5255	87051.7
48	D12	Sample 4	il13	77.8059	81259.5
49	E1	Sample 5	hprt	78.9202	123126
50	E2	Sample 5	hprt	78.9202	141469
51	E3	Sample 5	ccl20	76.413	224365
52	E4	Sample 5	ccl20	76.413	249806
53	E5	Sample 5	il1b	77.5475	194631
54	E6	Sample 5	il1b	77.5475	218321
55	E7	Sample 5	il6	79.636	160251
56	E8	Sample 5	il6	79.636	159294
57	E9	Sample 5	il8	79.4847	203795
58	E10	Sample 5	il8	79.4847	210269
59	E11	Sample 5	il13	75.9835	87843.2
60	E12	Sample 5	il13	75.8433	80950
61	F1	Sample 6	hprt	78.9202	132076
62	F2	Sample 6	hprt	78.9202	151036
63	F3	Sample 6	ccl20	76.413	228066
64	F4	Sample 6	ccl20	76.413	211951
65	F5	Sample 6	il1b	77.5475	205072
66	F6	Sample 6	il1b	77.5475	199277
67	F7	Sample 6	il6	79.636	147089
68	F8	Sample 6	il6	79.636	166464
69	F9	Sample 6	il8	79.3446	189588
70	F10	Sample 6	il8	79.4847	184717
71	F11	Sample 6	il13	77.8059	102043
72	F12	Sample 6	il13	75.9835	62871.2
73	G1	Sample 2	hif1a	76.9582	145171
74	G2	Sample 1	hif1a	76.8181	102321
75	G3	Sample 3	hif1a	77.2546	174293
76	G4	Sample 4	hif1a	77.2546	152427
77	G5	Sample 5	hif1a	77.2668	159737
78	G6	Sample 6	hif1a	77.2668	162228
79	G7	Sample 2	defb4a	80.4775	150945
80	G8	Sample 1	defb4a	80.4775	152107
81	G9	Sample 5	defb4a	80.6061	153243
82	G10	Sample 4	defb4a	80.6061	159135
83	G11	Sample 5	defb4a	80.4694	161273
84	G12	Sample 6	defb4a	80.4694	131665
85	H1	Sample 2	hif1a	76.8181	148221
86	H2	Sample 1	hif1a	76.9582	132118
87	H3	Sample 3	hif1a	77.2546	160580
88	H4	Sample 4	hif1a	77.2546	153932
89	H5	Sample 5	hif1a	77.2668	167741
90	H6	Sample 6	hif1a	77.2668	177907
91	H7	Sample 2	defb4a	80.3372	136534
92	H8	Sample 1	defb4a	80.3372	137171
93	H9	Sample 3	defb4a	80.6061	153212
94	H10	Sample 4	defb4a	80.6061	148762
95	H11	Sample 5	defb4a	80.4694	135367
96	H12	Sample 6	defb4a	80.4694	147529
