# Supplementary material for: A skin colonizer disrupts inflammatory and humoral immune defenses in hidradenitis suppurativa
Source: EMBO Mol Med. 2026 Mar 24;18(5):1744–70. doi: 10.1038/s44321-026-00407-7 (PMC13179376; doi:10.1038/s44321-026-00407-7)
Supplement: Supplementary file 6 — Source data Fig. 5 [file 44321_2026_407_MOESM6_ESM.zip › Figure 5/5C/Fig5C_20231116-KC restes cytokines_report_2023-11-20 V2.xlsx]

## Sheet: Experiment
Experiment	20231116-KC restes cytokines
Number of standard wells	16
Number of sample wells	12
User	ayawavi-viviane.agbogan@pasteur.fr
Report Date	2023-11-20
Target(Bead)	Fit	IC50	R²	N	Converged	LOD	LOQ
IL-1β (A4)	5PL	20.8711	0.396177	16	True	309.737	25535.3
IL-8 (B2)	5PL	1047.26	0.928322	16	True	176.27	513.853
Kit Catalog:
Lot Number:
Assay Performed By:
Data Analyzed By:				Signature:
Quality Check:				Date:

## Sheet: predicted_conc
experiment	well	sample	dilution	replicate	sample_type	IL-1β (A4)	IL-8 (B2)
20231116-KC restes cytokines	s0 a.fcs	C0		1	Standard	21.14	39.60
20231116-KC restes cytokines	s0 b.fcs	C0		2	Standard	60.99	86.77
20231116-KC restes cytokines	s1 a.fcs	C1		1	Standard	2.61	88.04
20231116-KC restes cytokines	s1 b.fcs	C1		2	Standard	0.00	0.00
20231116-KC restes cytokines	s2 a.fcs	C2		1	Standard	22.23	0.00
20231116-KC restes cytokines	s2 b.fcs	C2		2	Standard	14.24	0.00
20231116-KC restes cytokines	s3 a.fcs	C3		1	Standard	109.03	139.23
20231116-KC restes cytokines	s3 b.fcs	C3		2	Standard	44.73	0.00
20231116-KC restes cytokines	s4 a.fcs	C4		1	Standard	163.12	67.22
20231116-KC restes cytokines	s4 b.fcs	C4		2	Standard	1093.96	342.16
20231116-KC restes cytokines	s5 a.fcs	C5		1	Standard	890.32	589.58
20231116-KC restes cytokines	s5 b.fcs	C5		2	Standard	1571.28	626.05
20231116-KC restes cytokines	S6 a.fcs	C6		1	Standard	3219.82	1333.23
20231116-KC restes cytokines	s6 b.fcs	C6		2	Standard	22687.31	1000000.00
20231116-KC restes cytokines	S7 a.fcs	C7		1	Standard	1996.19	1140.33
20231116-KC restes cytokines	S7 b.fcs	C7		2	Standard	3994.80	3817.73
20231116-KC restes cytokines	h48 +pmaiono +pa moi10 1a.fcs	h48 -pmaiono +pa moi10 1a	1	1	Sample	449.52	724.46
20231116-KC restes cytokines	h48 +pmaiono +pa moi10 1b.fcs	h48 -pmaiono +pa moi10 1b	1	1	Sample	443.42	528.64
20231116-KC restes cytokines	h48 +pmaiono +pa moi10 2a.fcs	h48 -pmaiono +pa moi10 2a	1	1	Sample	1123.65	588.33
20231116-KC restes cytokines	h48 +pmaiono +pa moi10 2b.fcs	h48 -pmaiono +pa moi10 2b	1	1	Sample	1005.5	601.55
20231116-KC restes cytokines	h48 +pmaiono +pb moi5 1a.fcs	h48 -pmaiono +pb moi5 1a	1	1	Sample	25.27	562.05
20231116-KC restes cytokines	h48 +pmaiono +pb moi5 1b.fcs	h48 -pmaiono +pb moi5 1b	1	1	Sample	20.64	452.83
20231116-KC restes cytokines	h48 +pmaiono +pb moi5 2a.fcs	h48 -pmaiono +pb moi5 2a	1	1	Sample	54.127	544.73
20231116-KC restes cytokines	h48 +pmaiono +pb moi5 2b.fcs	h48 -pmaiono +pb moi5 2b	1	1	Sample	70.06	600.7
20231116-KC restes cytokines	h48 +pmaiono Non infect 1a.fcs	h48 -pmaiono Non infect 1a	1	1	Sample	17.75	281.74
20231116-KC restes cytokines	h48 +pmaiono Non infect 1b.fcs	h48 -pmaiono Non infect 1b	1	1	Sample	0.02	234.07
20231116-KC restes cytokines	h48 +pmaiono Non infect 2a.fcs	h48 -pmaiono Non infect 2a	1	1	Sample	20.05	209.8
20231116-KC restes cytokines	h48 +pmaiono Non infect 2b.fcs	h48 -pmaiono Non infect 2b	1	1	Sample	19.019	280.9
