# Supplementary material for: A skin colonizer disrupts inflammatory and humoral immune defenses in hidradenitis suppurativa
Source: EMBO Mol Med. 2026 Mar 24;18(5):1744–70. doi: 10.1038/s44321-026-00407-7 (PMC13179376; doi:10.1038/s44321-026-00407-7)
Supplement: Supplementary file 6 — Source data Fig. 5 [file 44321_2026_407_MOESM6_ESM.zip › Figure 5/5C/Fig5C_5A20231117-Cytokines Keratinocytes infectees_report2_2023-11-20-v2.xlsx]

## Sheet: Experiment
Experiment	20231117-Cytokines Keratinocytes infectees
Number of standard wells	16
Number of sample wells	12
User	ayawavi-viviane.agbogan@pasteur.fr
Report Date	2023-11-20
Target(Bead)	Fit	IC50	R²	N	Converged	LOD	LOQ
TNF-α (A4)	5PL	558.727	0.991797	16	True	1.37763	19.9348
IL-13 (A5)	5PL	237.251	0.995577	16	True	3.53343	28.4733
IL-4 (A6)	5PL	382.591	0.993908	16	True	2.99878	24.6577
IL-10 (A7)	5PL	444.968	0.990894	16	True	0.568247	4.30896
IL-6 (A8)	5PL	401.179	0.991416	16	True	2.84416	38.6676
IL-2 (A10)	5PL	73.2877	0.99472	16	True	21.6414	77.9326
TNF-β (B2)	5PL	1012.71	0.989708	16	True	0.244141	0.320867
IFN-γ (B3)	5PL	697.531	0.99223	16	True	0.59838	6.83327
IL-17A (B4)	5PL	779.062	0.989138	16	True	0.405562	2.64121
IL-12p70 (B5)	5PL	365.914	0.990873	16	True	4.061	50.3253
APRIL (B6)	5PL	607.088	0.991922	16	True	0.816072	9.31346
BAFF (B7)	5PL	379.564	0.994196	16	True	0.244141	1.22066
sCD40L (B9)	5PL	393.036	0.99453	16	True	4.30174	45.4743
Kit Catalog:
Lot Number:
Assay Performed By:
Data Analyzed By:				Signature:
Quality Check:				Date:

## Sheet: predicted_conc
experiment	well	sample	dilution	replicate	sample_type	TNF-α (A4)	IL-6 (A8)
20231117-Cytokines Keratinocytes infectees	s0 a.fcs	C0		1	Standard	0.25	0.32
20231117-Cytokines Keratinocytes infectees	s0 b.fcs	C0		2	Standard	0.04	0.00
20231117-Cytokines Keratinocytes infectees	s1 a.fcs	C1		1	Standard	3.77	3.53
20231117-Cytokines Keratinocytes infectees	s1 b.fcs	C1		2	Standard	5.79	6.29
20231117-Cytokines Keratinocytes infectees	s2 a.fcs	C2		1	Standard	8.87	9.00
20231117-Cytokines Keratinocytes infectees	s2 b.fcs	C2		2	Standard	9.53	8.16
20231117-Cytokines Keratinocytes infectees	s3 a.fcs	C3		1	Standard	29.73	31.68
20231117-Cytokines Keratinocytes infectees	s3 b.fcs	C3		2	Standard	29.70	33.76
20231117-Cytokines Keratinocytes infectees	s4 a.fcs	C4		1	Standard	145.11	133.29
20231117-Cytokines Keratinocytes infectees	s4 b.fcs	C4		2	Standard	216.93	232.81
20231117-Cytokines Keratinocytes infectees	s5 a.fcs	C5		1	Standard	809.68	781.88
20231117-Cytokines Keratinocytes infectees	s5 b.fcs	C5		2	Standard	460.65	444.04
20231117-Cytokines Keratinocytes infectees	S6 a.fcs	C6		2	Standard	1393.31	1809.33
20231117-Cytokines Keratinocytes infectees	S7 a.fcs	C6		1	Standard	1000000.00	4319.97
20231117-Cytokines Keratinocytes infectees	S7 b.fcs	C7		1	Standard	1000000.00	5277.86
20231117-Cytokines Keratinocytes infectees	s6 b.fcs	C7		2	Standard	1000000.00	1000000.00
20231117-Cytokines Keratinocytes infectees	h48 +pmaiono +pa moi10 1a.fcs	h48 -pmaiono +pa moi10 1a	1	1	Sample	1984.2	4.5
20231117-Cytokines Keratinocytes infectees	h48 +pmaiono +pa moi10 1b.fcs	h48 -pmaiono +pa moi10 1b	1	1	Sample	1123.65	5.24
20231117-Cytokines Keratinocytes infectees	h48 +pmaiono +pa moi10 2a.fcs	h48 -pmaiono +pa moi10 2a	1	1	Sample	1500	5.1
20231117-Cytokines Keratinocytes infectees	h48 +pmaiono +pa moi10 2b.fcs	h48 -pmaiono +pa moi10 2b	1	1	Sample	1005.5	10.8
20231117-Cytokines Keratinocytes infectees	h48 +pmaiono +pb moi5 1a.fcs	h48 -pmaiono +pb moi5 1a	1	1	Sample	541.27	0
20231117-Cytokines Keratinocytes infectees	h48 +pmaiono +pb moi5 1b.fcs	h48 -pmaiono +pb moi5 1b	1	1	Sample	700.6	1.15
20231117-Cytokines Keratinocytes infectees	h48 +pmaiono +pb moi5 2a.fcs	h48 -pmaiono +pb moi5 2a	1	1	Sample	1006.51	1.3
20231117-Cytokines Keratinocytes infectees	h48 +pmaiono +pb moi5 2b.fcs	h48 -pmaiono +pb moi5 2b	1	1	Sample	800.2	1.54
20231117-Cytokines Keratinocytes infectees	h48 +pmaiono Non infect 1a.fcs	h48 -pmaiono Non infect 1a	1	1	Sample	348.8	0
20231117-Cytokines Keratinocytes infectees	h48 +pmaiono Non infect 1b.fcs	h48 -pmaiono Non infect 1b	1	1	Sample	300.48	0
20231117-Cytokines Keratinocytes infectees	h48 +pmaiono Non infect 2a.fcs	h48 -pmaiono Non infect 2a	1	1	Sample	200.5	0
20231117-Cytokines Keratinocytes infectees	h48 +pmaiono Non infect 2b.fcs	h48 -pmaiono Non infect 2b	1	1	Sample	190.19	0
