# Supplementary material for: A skin colonizer disrupts inflammatory and humoral immune defenses in hidradenitis suppurativa
Source: EMBO Mol Med. 2026 Mar 24;18(5):1744–70. doi: 10.1038/s44321-026-00407-7 (PMC13179376; doi:10.1038/s44321-026-00407-7)
Supplement: Supplementary file 7 — Source data Fig. 6 [file 44321_2026_407_MOESM7_ESM.zip]

Archive with 42 entries (34 files):
- Figure 6/
- __MACOSX/._Figure 6
- Figure 6/6F/
- __MACOSX/Figure 6/._6F
- Figure 6/6H/
- __MACOSX/Figure 6/._6H
- Figure 6/6G/
- __MACOSX/Figure 6/._6G
- Figure 6/.DS_Store
- __MACOSX/Figure 6/._.DS_Store
- Figure 6/6B/
- __MACOSX/Figure 6/._6B
- Figure 6/6E/
- __MACOSX/Figure 6/._6E
- Figure 6/6D/
- __MACOSX/Figure 6/._6D
- Figure 6/6C/
- __MACOSX/Figure 6/._6C
- Figure 6/6F/IgAFITC_CD138PE_CD4AF700_CD49fPB_CD19APC_e_CTRL_epidermis_I TileScan_001_Merging.tiff
- __MACOSX/Figure 6/6F/._IgAFITC_CD138PE_CD4AF700_CD49fPB_CD19APC_e_CTRL_epidermis_I TileScan_001_Merging.tiff
- Figure 6/6F/IgAFITC_CD138PE_CD4AF700_CD49fPB_CD19APC_d_PA_Epidermis_d60 TileScan_001_Merging.tiff
- __MACOSX/Figure 6/6F/._IgAFITC_CD138PE_CD4AF700_CD49fPB_CD19APC_d_PA_Epidermis_d60 TileScan_001_Merging.tiff
- Figure 6/6H/.DS_Store
- __MACOSX/Figure 6/6H/._.DS_Store
- Figure 6/6H/Freq60dayPu_6H.xls
- __MACOSX/Figure 6/6H/._Freq60dayPu_6H.xls
- Figure 6/6G/.DS_Store
- __MACOSX/Figure 6/6G/._.DS_Store
- Figure 6/6G/Freq60dayPu_6G.xls
- __MACOSX/Figure 6/6G/._Freq60dayPu_6G.xls
- Figure 6/6B/RawData.xls
- __MACOSX/Figure 6/6B/._RawData.xls
- Figure 6/6E/Viviane_antiPA_Ig.xls
- __MACOSX/Figure 6/6E/._Viviane_antiPA_Ig.xls
- Figure 6/6D/IgG2bFITC_CD138PE_CD19APC_CD49fPB_CD4AF700_a_PA_epidermis_TSB TileScan_001_Merging.tiff
- __MACOSX/Figure 6/6D/._IgG2bFITC_CD138PE_CD19APC_CD49fPB_CD4AF700_a_PA_epidermis_TSB TileScan_001_Merging.tiff
- Figure 6/6D/CD4AF700_CD49FPB_IgG2bFITC_CD138PE_CD19APC_c_Epi_d14_PA TileScan_001_Merging.tiff
- __MACOSX/Figure 6/6D/._CD4AF700_CD49FPB_IgG2bFITC_CD138PE_CD19APC_c_Epi_d14_PA TileScan_001_Merging.tiff
- Figure 6/6C/20240917_SIgA_Mouse d60_pTA.prism
- __MACOSX/Figure 6/6C/._20240917_SIgA_Mouse d60_pTA.prism
- Figure 6/6C/20240917_SIgA_Mouse d60_pTA.xlsx
- __MACOSX/Figure 6/6C/._20240917_SIgA_Mouse d60_pTA.xlsx
