# Supplementary material for: A skin colonizer disrupts inflammatory and humoral immune defenses in hidradenitis suppurativa
Source: EMBO Mol Med. 2026 Mar 24;18(5):1744–70. doi: 10.1038/s44321-026-00407-7 (PMC13179376; doi:10.1038/s44321-026-00407-7)
Supplement: Supplementary file 7 — Source data Fig. 6 [file 44321_2026_407_MOESM7_ESM.zip › Figure 6/6G/Freq60dayPu_6G.xls]

## Sheet: Sheet0
	CD138+CD45- of live
Skin_TA_TA 1.fcs	2.24 %
Skin_TA_TA 2.fcs	2.66 %
Skin_TA_TA 3.fcs	1.74 %
Skin_TA_TA 4.fcs	4.24 %
Skin_TA_TA 5.fcs	2.00 %
Skin_TA_TSB 1.fcs	1.44 %
Skin_TA_TSB 2.fcs	1.82 %
Skin_TA_TSB 3.fcs	0.73 %
Skin_TA_TSB 4.fcs	1.60 %
Skin_TA_TSB 5.fcs	1.22 %
cLN_TA 1.fcs	9.02E-3 %
cLN_TA 2.fcs	0.010 %
cLN_TA 3.fcs	4.79E-3 %
cLN_TA 4.fcs	5.49E-3 %
cLN_TA 5.fcs	8.54E-3 %
cLN_TSB 1.fcs	3.47E-3 %
cLN_TSB 2.fcs	0.036 %
cLN_TSB 3.fcs	0.014 %
cLN_TSB 4.fcs	6.07E-3 %
cLN_TSB 5.fcs	6.62E-3 %
