# Supplementary material for: A skin colonizer disrupts inflammatory and humoral immune defenses in hidradenitis suppurativa
Source: EMBO Mol Med. 2026 Mar 24;18(5):1744–70. doi: 10.1038/s44321-026-00407-7 (PMC13179376; doi:10.1038/s44321-026-00407-7)
Supplement: Supplementary file 7 — Source data Fig. 6 [file 44321_2026_407_MOESM7_ESM.zip › Figure 6/6B/RawData.xls]

## Sheet: Day14 FACS
	cd4 of live	b cells of live	cd8 t cells of live	gcb of b cells	ifng of cd4	il17a of cd4	tnf of cd4	treg of cd4	tfr of cd4	tfh of cd4	ifng of cd8	il17 of cd8	tnfa of cd8
Skin_TA_Tube_001.fcs	1.66 %	0.52 %	0.11 %	2.48 %	4.66 %	1.92 %	5.67 %	39.8 %	0.94 %	1.68 %	6.21 %	3.39 %	5.08 %
Skin_TA_Tube_002.fcs	1.84 %	0.37 %	0.052 %	2.64 %	3.73 %	1.04 %	3.94 %	43.1 %	0.83 %	1.49 %	14.7 %	5.88 %	8.82 %
Skin_TA_Tube_003.fcs	5.26 %	0.37 %	0.081 %	4.25 %	1.60 %	0.87 %	3.38 %	35.9 %	0.34 %	3.68 %	8.26 %	33.9 %	22.0 %
Skin_TA_Tube_004.fcs	1.20 %	0.31 %	0.016 %	1.96 %	2.12 %	1.54 %	5.64 %	48.7 %	0.59 %	0.88 %	5.56 %	16.7 %	5.56 %
Skin_TA_Tube_005.fcs	2.30 %	0.26 %	0.090 %	3.54 %	3.48 %	5.29 %	6.92 %	37.4 %	0.29 %	0.62 %	2.78 %	12.0 %	5.56 %
Skin_TA_Tube_006.fcs	1.99 %	0.32 %	0.039 %	4.16 %	4.51 %	0.76 %	3.71 %	53.9 %	0.30 %	0.93 %	6.38 %	6.38 %	6.38 %
Skin_TA_Tube_007.fcs	2.84 %	0.39 %	0.038 %	4.72 %	1.05 %	0.28 %	1.35 %	50.4 %	0.30 %	1.29 %	1.61 %	0 %	0 %
Skin_TA_Tube_008.fcs	1.73 %	0.29 %	0.033 %	3.17 %	7.49 %	0.16 %	3.31 %	41.0 %	0.29 %	7.24 %	0 %	2.13 %	2.13 %
Skin_TA_Tube_009.fcs	1.36 %	0.40 %	0.033 %	6.16 %	1.59 %	0.72 %	2.30 %	57.9 %	0.076 %	0.76 %	1.54 %	4.62 %	3.08 %
Skin_TA_Tube_010.fcs	2.17 %	0.29 %	0.048 %	3.98 %	7.64 %	1.98 %	4.67 %	56.0 %	0.62 %	1.24 %	9.43 %	11.3 %	3.77 %
cLN_TA_Tube_001.fcs	33.0 %	35.9 %	25.0 %	0.41 %	0.60 %	0.14 %	3.46 %	15.4 %	0.66 %	0.40 %	3.27 %	0.25 %	3.29 %
cLN_TA_Tube_002.fcs	28.4 %	46.6 %	19.1 %	0.29 %	1.38 %	0.15 %	5.99 %	14.2 %	0.83 %	0.50 %	10.3 %	0.27 %	11.9 %
cLN_TA_Tube_003.fcs	36.1 %	32.6 %	25.5 %	0.26 %	0.55 %	0.14 %	3.42 %	12.0 %	0.59 %	0.42 %	5.47 %	0.099 %	3.50 %
cLN_TA_Tube_004.fcs	33.8 %	47.3 %	13.7 %	0.88 %	0.70 %	0.37 %	6.28 %	12.4 %	0.72 %	0.54 %	11.3 %	0.54 %	14.8 %
cLN_TA_Tube_005.fcs	28.2 %	44.3 %	21.2 %	0.33 %	0.93 %	0.32 %	4.90 %	14.9 %	0.68 %	0.65 %	5.32 %	0.42 %	3.01 %
cLN_TA_Tube_006.fcs	46.0 %	24.4 %	24.8 %	0.16 %	0.48 %	0.058 %	3.17 %	11.4 %	0.40 %	0.13 %	5.79 %	0.033 %	7.69 %
cLN_TA_Tube_007.fcs	36.9 %	31.6 %	26.0 %	0.19 %	0.78 %	0.097 %	3.77 %	12.0 %	0.55 %	0.29 %	6.19 %	0.048 %	5.65 %
cLN_TA_Tube_008.fcs	42.1 %	24.1 %	27.9 %	0.10 %	0.82 %	0.041 %	3.00 %	11.8 %	0.25 %	0.19 %	3.29 %	0.029 %	5.09 %
cLN_TA_Tube_009.fcs	19.5 %	56.4 %	18.4 %	0.28 %	1.45 %	0.16 %	4.05 %	17.2 %	0.93 %	0.69 %	6.55 %	0.060 %	4.32 %
cLN_TA_Tube_010.fcs	28.9 %	42.6 %	22.1 %	0.17 %	0.84 %	0.094 %	3.35 %	16.3 %	0.80 %	0.41 %	4.66 %	0.038 %	2.94 %

## Sheet: Day14 ELISA
1 balnk, 2-6 TSB, 7-11 TA day 14 PA
anti PA
serum 1:25, 3 fold	IgG
		1	2	3	4	5	6	7	8	9	10	11	12
	A	0.115	2.731	1.065	0.687	0.711	1.317	1.506	1.32	2.649	0.937	1.2	0.101	405
	B	0.097	1.052	0.558	0.385	0.397	0.756	0.674	0.69	0.903	0.712	0.87	0.116	405
	C	0.116	0.297	0.34	0.232	0.24	0.543	0.355	0.428	0.693	0.383	0.795	0.107	405
	D	0.112	0.189	0.241	0.17	0.178	0.324	0.233	0.259	0.587	0.263	0.387	0.113	405
	E	0.116	0.184	0.265	0.209	0.194	0.261	0.176	0.214	0.337	0.221	0.289	0.145	405
	F	0.106	0.182	0.249	0.169	0.211	0.184	0.153	0.151	0.28	0.219	0.191	0.119	405
	G	0.096	0.155	0.198	0.199	0.157	0.235	0.181	0.17	0.211	0.222	0.138	0.101	405
	H	0.098	0.104	0.109	0.087	0.087	0.111	0.096	0.1	0.114	0.101	0.286	0.095	405
	IgG2b
		1	2	3	4	5	6	7	8	9	10	11	12
	A	0.258	2.308	0.754	0.808	1.043	0.984	1.205	1.256	1.429	1.02	2.01	0.124	405
	B	0.211	0.485	0.481	1.197	0.24	0.402	0.581	0.83	1.122	0.652	1.215	0.139	405
	C	0.133	0.205	0.349	0.19	0.159	0.245	0.241	0.442	0.757	0.379	0.908	0.121	405
	D	0.116	0.222	0.205	0.226	0.179	0.196	0.181	0.255	0.527	0.209	0.506	0.137	405
	E	0.128	0.231	0.15	0.182	0.203	0.174	0.177	0.22	0.299	0.141	0.3	0.119	405
	F	0.113	0.186	0.157	0.141	0.112	0.16	0.103	0.116	0.15	0.129	0.161	0.112	405
	G	0.117	0.15	0.097	0.123	0.108	0.123	0.136	0.125	0.144	0.133	0.179	0.122	405
	H	0.157	0.116	0.096	0.106	0.122	0.129	0.114	0.102	0.131	0.11	0.254	0.182	405
	IgG3
		1	2	3	4	5	6	7	8	9	10	11	12
	A	0.095	0.877	1.295	0.697	0.795	1.506	1.012	0.912	1.036	0.805	1.048	0.094	405
	B	0.097	0.67	1.151	0.605	0.557	1.266	0.809	0.813	0.866	0.656	0.958	0.091	405
	C	0.14	0.493	0.903	0.563	0.583	0.887	0.633	0.641	0.598	0.604	0.755	0.083	405
	D	0.111	0.346	0.609	0.377	0.313	0.85	0.391	0.38	0.425	0.462	0.461	0.129	405
	E	0.104	0.231	0.422	0.301	0.264	0.66	0.292	0.274	0.247	0.39	0.319	0.126	405
	F	0.105	0.139	0.233	0.172	0.149	0.284	0.184	0.161	0.144	0.213	0.169	0.086	405
	G	0.111	0.189	0.16	0.12	0.107	0.17	0.133	0.113	0.129	0.137	0.129	0.097	405
	H	0.135	0.11	0.122	0.105	0.107	0.122	0.105	0.107	0.104	0.107	0.134	0.209	405
	IgG2c
		1	2	3	4	5	6	7	8	9	10	11	12
	A	0.09	0.727	0.238	0.217	0.257	0.385	0.347	0.264	0.469	0.192	0.238	0.102	405
	B	0.09	0.226	0.149	0.138	0.157	0.172	0.187	0.214	0.212	0.129	0.138	0.105	405
	C	0.093	0.154	0.141	0.22	0.146	0.143	0.155	0.262	0.158	0.119	0.14	0.12	405
	D	0.094	0.179	0.135	0.15	0.128	0.124	0.126	0.13	0.119	0.129	0.123	0.103	405
	E	0.104	0.118	0.111	0.125	0.124	0.128	0.123	0.104	0.118	0.123	0.115	0.1	405
	F	0.092	0.121	0.117	0.113	0.111	0.091	0.086	0.098	0.093	0.093	0.099	0.105	405
	G	0.095	0.121	0.095	0.094	0.092	0.099	0.094	0.089	0.095	0.105	0.097	0.114	405
	H	0.105	0.098	0.095	0.1	0.095	0.099	0.11	0.095	0.095	0.102	0.186	0.105	405
	IgG1
		1	2	3	4	5	6	7	8	9	10	11	12
	A	0.109	0.29	0.343	0.186	0.308	0.241	0.173	0.218	0.53	0.263	0.375	0.179
	B	0.115	0.178	0.169	0.17	0.17	0.176	0.153	0.213	0.503	0.149	0.16	0.108
	C	0.114	0.142	0.127	0.123	0.116	0.13	0.127	0.2	0.391	0.119	0.141	0.112
	D	0.106	0.119	0.132	0.123	0.113	0.146	0.135	0.122	0.358	0.121	0.124	0.104
	E	0.103	0.132	0.166	0.123	0.276	0.114	0.106	0.104	0.227	0.109	0.12	0.108
	F	0.101	0.097	0.105	0.113	0.101	0.101	0.119	0.109	0.174	0.105	0.103	0.121
	G	0.109	0.093	0.099	0.095	0.097	0.104	0.124	0.105	0.128	0.101	0.11	0.108
	H	0.11	0.09	0.093	0.099	0.094	0.093	0.098	0.099	0.124	0.113	0.109	0.11

## Sheet: Day60 FACS
	CD138+CD45- of live	IgA of CD45-CD138+	IgG1 of CD45-CD138+	IgA+IgG1+ of CD45-CD138+	IgG2b of CD45-CD138+	CD4 of TCRb	CD8 of TCRb	B cells of CD45+	CD45+CD138+CD19- of live	IgA of CD45+CD138+CD19-	IgG1 of CD45+CD138+CD19-	IgG2b of CD45+CD19-	CD138+CD19+IgG2b+ of live	IgA of CD138+CD45+CD19+	IgG1 of CD138+CD19+CD45+	CD73+CD273-memB of B	CD73+CD273+memB of B	CD73-CD273+ memB of B	IgG1 of B	IgG2b of B	GCB of B	IgA of B	cd138+cd45+cd19+ of live	CD138+CD19+ of live	IgG2b of CD138+CD19+
Skin_TA_TA 1.fcs	2.24 %	35.4 %	14.1 %	25.0 %	6.20 %	78.9 %	4.01 %	0.31 %	3.32 %	17.3 %	4.31 %	2.39 %	0.015 %	0 %	100 %	0 %	0 %	94.2 %	14.5 %	37.7 %	0 %	7.25 %	1.05E-3 %	0.0001605	93.4579
Skin_TA_TA 2.fcs	2.66 %	43.4 %	10.1 %	23.4 %	6.01 %	87.2 %	1.77 %	0.59 %	3.10 %	8.62 %	2.98 %	1.75 %	0.021 %	0 %	18.2 %	0.50 %	2.50 %	90.5 %	9.50 %	41.0 %	0.50 %	5.50 %	9.57E-3 %	0.0003057	68.6948
Skin_TA_TA 3.fcs	1.74 %	37.9 %	10.3 %	28.0 %	6.52 %	64.9 %	4.61 %	0.59 %	5.21 %	3.53 %	5.07 %	1.51 %	0.031 %	0 %	16.7 %	1.49 %	2.24 %	72.4 %	14.2 %	28.4 %	0 %	2.99 %	0.012 %	0.00043	72.093
Skin_TA_TA 4.fcs	4.24 %	26.9 %	25.3 %	21.6 %	6.87 %	87.0 %	1.04 %	0.31 %	5.65 %	11.4 %	13.0 %	1.33 %	0.011 %	0 %	62.5 %	0 %	6.73 %	87.5 %	20.2 %	41.3 %	0 %	5.77 %	9.19E-3 %	0.0002019	54.4824
Skin_TA_TA 5.fcs	2.00 %	36.7 %	15.1 %	24.6 %	6.81 %	82.4 %	2.57 %	0.30 %	6.94 %	2.53 %	3.25 %	1.34 %	5.35E-3 %	0 %	25.0 %	0 %	4.94 %	56.8 %	6.17 %	21.0 %	1.23 %	2.47 %	4.28E-3 %	9.63e-05	55.5556
Skin_TA_TSB 1.fcs	1.44 %	27.3 %	9.30 %	20.5 %	5.38 %	64.1 %	14.4 %	4.90 %	6.38 %	6.32 %	3.75 %	4.35 %	0.014 %	0 %	10.0 %	1.20 %	1.47 %	13.4 %	2.61 %	1.94 %	0.33 %	0.13 %	0.045 %	0.00059	23.7288
Skin_TA_TSB 2.fcs	1.82 %	28.7 %	25.1 %	18.1 %	5.10 %	67.1 %	5.11 %	0.87 %	6.88 %	3.69 %	4.14 %	16.9 %	0.023 %	0 %	0 %	0 %	1.58 %	42.6 %	9.47 %	8.95 %	0.53 %	0 %	8.46E-3 %	0.0003146	73.1087
Skin_TA_TSB 3.fcs	0.73 %	23.1 %	18.2 %	17.8 %	7.94 %	66.3 %	5.21 %	0.56 %	8.35 %	4.87 %	3.73 %	14.9 %	0.024 %	0 %	0 %	0 %	0 %	75.0 %	7.95 %	14.8 %	0 %	2.27 %	1.70E-3 %	0.000257	93.3852
Skin_TA_TSB 4.fcs	1.60 %	28.9 %	13.3 %	19.0 %	6.38 %	79.7 %	5.74 %	0.83 %	5.22 %	9.36 %	2.81 %	1.62 %	0.021 %	0 %	28.6 %	0.98 %	1.46 %	73.7 %	11.7 %	18.0 %	1.46 %	1.95 %	0.011 %	0.00032	65.625
Skin_TA_TSB 5.fcs	1.22 %	18.2 %	22.6 %	14.3 %	8.76 %	58.8 %	3.90 %	0.85 %	6.49 %	11.6 %	3.72 %	1.84 %	0.022 %	0 %	25.0 %	1.63 %	2.44 %	87.8 %	6.50 %	11.4 %	0 %	3.25 %	6.27E-3 %	0.0002827	77.821
cLN_TA 1.fcs	9.02E-3 %	0 %	61.1 %	0 %	5.56 %	44.0 %	54.1 %	29.8 %	0.53 %	0 %	23.2 %	0.049 %	0.023 %	0.084 %	17.0 %	0.59 %	0.66 %	1.07 %	1.45 %	0.93 %	0.35 %	0.13 %	1.20 %	0.01223	1.88062
cLN_TA 2.fcs	0.010 %	0 %	59.4 %	0 %	6.25 %	47.8 %	50.5 %	31.7 %	0.39 %	0 %	5.86 %	0.11 %	7.66E-3 %	0.064 %	7.52 %	0.62 %	0.13 %	0.68 %	0.90 %	0.55 %	0.38 %	0.16 %	1.00 %	0.0100766	0.760177
cLN_TA 3.fcs	4.79E-3 %	0 %	69.2 %	0 %	0 %	46.7 %	51.4 %	24.4 %	0.52 %	0 %	10.7 %	0.14 %	0.015 %	0 %	14.4 %	0.83 %	1.70 %	0.96 %	1.68 %	1.24 %	0.45 %	0.15 %	0.75 %	0.00765	1.96078
cLN_TA 4.fcs	5.49E-3 %	0 %	35.7 %	0 %	28.6 %	49.6 %	48.9 %	21.0 %	0.31 %	0 %	5.88 %	0.22 %	5.88E-3 %	0.13 %	10.5 %	0.70 %	0.22 %	0.66 %	1.00 %	0.74 %	0.27 %	0.20 %	0.61 %	0.0061588	0.954731
cLN_TA 5.fcs	8.54E-3 %	0 %	58.3 %	0 %	16.7 %	51.2 %	46.9 %	34.5 %	0.51 %	0 %	4.50 %	0.13 %	0.017 %	0.18 %	10.7 %	1.40 %	1.65 %	0.62 %	1.55 %	0.74 %	0.34 %	0.14 %	1.17 %	0.01187	1.43218
cLN_TSB 1.fcs	3.47E-3 %	0 %	50.0 %	0 %	30.0 %	48.7 %	49.6 %	34.2 %	0.47 %	0.073 %	4.55 %	0.15 %	4.51E-3 %	0.063 %	5.25 %	0.74 %	0.11 %	0.37 %	1.01 %	0.59 %	0.27 %	0.14 %	1.10 %	0.0110451	0.408326
cLN_TSB 2.fcs	0.036 %	0 %	22.1 %	6.98 %	2.33 %	49.4 %	48.7 %	37.1 %	0.60 %	0 %	15.5 %	0.089 %	0.020 %	0.035 %	13.5 %	0.60 %	0.33 %	0.96 %	1.38 %	0.78 %	0.47 %	0.14 %	1.20 %	0.0122	1.63934
cLN_TSB 3.fcs	0.014 %	0 %	24.8 %	0.83 %	8.26 %	51.7 %	46.8 %	29.0 %	0.39 %	0.030 %	5.35 %	0.17 %	6.65E-3 %	0.073 %	5.50 %	0.85 %	0.068 %	0.42 %	0.89 %	1.06 %	0.25 %	0.15 %	0.81 %	0.0081665	0.814302
cLN_TSB 4.fcs	6.07E-3 %	0 %	22.2 %	0 %	37.0 %	51.3 %	47.0 %	37.2 %	0.38 %	0.18 %	18.8 %	0.19 %	0.011 %	0.018 %	6.98 %	0.72 %	0.17 %	0.57 %	0.93 %	0.78 %	0.30 %	0.15 %	1.28 %	0.01291	0.852053
cLN_TSB 5.fcs	6.62E-3 %	0 %	9.68 %	0 %	22.6 %	51.0 %	47.1 %	50.3 %	0.33 %	0 %	5.32 %	0.065 %	5.76E-3 %	0.057 %	5.81 %	0.67 %	0.20 %	0.47 %	0.87 %	0.43 %	0.39 %	0.16 %	1.86 %	0.0186576	0.308721

## Sheet: Day60 ELISA 
anti PA 60 days post TA
serum 1:25, 3 fold dillution
1 blank, 2-6 negative ctrl, 7-11 PA TA, 12 - blank		IgG
			1	2	3	4	5	6	7	8	9	10	11	12
		A	0.27	0.994	1.259	1.498	1.212	1.917	OVRFLW	3.331	2.096	OVRFLW	OVRFLW	0.154	405
		B	0.178	0.62	0.758	0.878	0.849	0.912	OVRFLW	2.482	1.593	3.728	3.634	0.179	405
		C	0.247	0.499	0.742	0.68	0.706	0.553	2.912	1.251	1.102	2.218	2.17	0.157	405
		D	0.248	0.359	0.625	0.671	0.671	0.471	1.648	0.694	0.69	1.305	1.606	0.335	405
		E	0.17	0.299	0.539	0.463	0.567	0.323	1.165	0.417	0.404	0.766	1.131	0.234	405
		F	0.302	0.223	0.231	0.34	0.493	0.233	0.623	0.264	0.191	0.458	0.475	0.113	405
		G	0.165	0.253	0.154	0.271	0.2	0.201	0.41	0.237	0.281	0.352	0.372	0.109	405
		H	0.138	0.106	0.186	0.392	0.139	0.154	0.215	0.14	0.189	0.237	0.17	0.13	405
		IgM
			1	2	3	4	5	6	7	8	9	10	11	12
		A	0.128	OVRFLW	OVRFLW	OVRFLW	OVRFLW	OVRFLW	OVRFLW	OVRFLW	OVRFLW	OVRFLW	OVRFLW	0.686	405
		B	0.142	2.849	3.191	3.511	2.704	OVRFLW	OVRFLW	OVRFLW	OVRFLW	OVRFLW	OVRFLW	0.138	405
		C	0.14	2.213	2.046	2.209	2.151	2.598	2.381	OVRFLW	3.316	2.519	2.265	0.152	405
		D	0.148	1.648	1.171	1.482	1.282	2.061	1.548	2.978	1.89	1.168	1.381	0.157	405
		E	0.145	1.298	0.76	1.033	0.882	1.342	0.799	1.33	0.983	0.646	0.8	0.162	405
		F	0.161	0.664	0.457	0.577	0.55	0.686	0.509	0.667	0.473	0.403	0.41	0.158	405
		G	0.13	0.385	0.329	0.361	0.295	0.4	0.34	0.37	0.297	0.223	0.22	0.13	405
		H	0.103	0.244	0.273	0.287	0.177	0.183	0.194	0.272	0.223	0.25	0.349	0.125	405
		IgG2c
			1	2	3	4	5	6	7	8	9	10	11	12
		A	0.086	0.36	0.353	0.722	0.324	0.906	0.591	0.747	0.842	0.67	0.645	0.136	405
		B	0.126	0.278	0.278	0.494	0.274	0.408	0.406	0.481	0.445	0.324	0.392	0.098	405
		C	0.153	0.237	0.234	0.296	0.267	0.272	0.406	0.304	0.433	0.307	0.361	0.14	405
		D	0.203	0.201	0.242	0.257	0.209	0.19	0.291	0.291	0.346	0.197	0.252	0.1	405
		E	0.214	0.266	0.226	0.207	0.159	0.206	0.255	0.234	0.24	0.206	0.231	0.129	405
		F	0.208	0.254	0.235	0.197	0.215	0.168	0.189	0.206	0.189	0.204	0.193	0.131	405
		G	0.15	0.248	0.239	0.247	0.251	0.218	0.242	0.219	0.137	0.157	0.189	0.11	405
		H	0.203	0.09	0.133	0.111	0.224	0.137	0.203	0.194	0.096	0.174	0.153	0.106	405
		IgG1
			1	2	3	4	5	6	7	8	9	10	11	12
		A	0.106	0.439	0.347	0.338	0.394	0.351	0.978	1.073	0.884	1.078	0.825	0.112	405
		B	0.09	0.254	0.287	0.269	0.307	0.26	0.807	0.636	0.573	0.881	0.553	0.1	405
		C	0.136	0.226	0.283	0.202	0.227	0.211	0.698	0.586	0.758	0.798	0.445	0.115	405
		D	0.148	0.268	0.214	0.222	0.249	0.202	0.556	0.344	0.284	0.366	0.38	0.108	405
		E	0.141	0.229	0.191	0.232	0.207	0.208	0.35	0.273	0.195	0.228	0.206	0.095	405
		F	0.137	0.243	0.232	0.226	0.229	0.156	0.2	0.205	0.164	0.179	0.185	0.099	405
		G	0.102	0.178	0.084	0.144	0.216	0.166	0.229	0.189	0.112	0.144	0.142	0.099	405
		H	0.102	0.103	0.17	0.109	0.113	0.085	0.135	0.094	0.091	0.185	0.159	0.107	405
		IgG3
			1	2	3	4	5	6	7	8	9	10	11	12
		A	0.097	0.937	1.642	2.096	1.917	1.343	2.883	1.364	1.896	1.942	2.125	0.099	405
		B	0.098	0.595	1.292	1.363	1.52	1.137	2.405	1.109	1.546	1.491	1.481	0.088	405
		C	0.091	0.462	1.087	1.239	1.417	0.712	1.959	0.85	2.534	1.225	1.17	0.117	405
		D	0.114	0.303	0.98	1.036	1.147	0.526	1.275	0.712	0.904	0.835	0.887	0.146	405
		E	0.163	0.21	0.51	0.765	0.856	0.477	0.779	0.521	0.601	0.43	0.466	0.133	405
		F	0.156	0.315	0.403	0.562	0.566	0.282	0.476	0.276	0.36	0.459	0.208	0.104	405
		G	0.091	0.131	0.282	0.212	0.246	0.145	0.213	0.268	0.114	0.441	0.176	0.092	405
		H	0.087	0.1	0.113	0.136	0.147	0.106	0.111	0.105	0.098	0.094	0.146	0.099	405
		IgE
			1	2	3	4	5	6	7	8	9	10	11	12
		A	0.096	0.135	0.136	0.137	0.124	0.133	0.167	0.162	0.817	0.194	0.206	0.106	405
		B	0.105	0.112	0.128	0.136	0.155	0.117	0.2	0.205	0.608	0.134	0.126	0.105	405
		C	0.128	0.143	0.126	0.151	0.13	0.15	0.175	0.549	0.18	0.141	0.258	0.151	405
		D	0.139	0.168	0.169	0.155	0.138	0.162	0.138	0.175	0.173	0.152	0.33	0.126	405
		E	0.105	0.165	0.17	0.124	0.126	0.111	0.145	0.36	0.262	0.252	0.181	0.112	405
		F	0.1	0.173	0.171	0.208	0.192	0.121	0.15	0.157	0.356	0.281	0.204	0.096	405
		G	0.089	0.193	0.123	0.158	0.145	0.142	0.168	0.24	0.174	0.23	0.116	0.1	405
		H	0.094	0.085	0.105	0.083	0.085	0.082	0.084	0.1	0.098	0.098	0.102	0.108	405
		IgG2b
			1	2	3	4	5	6	7	8	9	10	11	12
		A	0.139	1.65	1.557	1.508	1.27	1.783	OVRFLW	OVRFLW	2.192	OVRFLW	OVRFLW	0.115	405
		B	0.114	0.511	0.399	0.415	0.379	0.557	OVRFLW	1.879	1.124	3.576	3.925	0.131	405
		C	0.101	0.265	0.311	0.263	0.258	0.304	3.189	1.217	0.941	2.475	2.323	0.205	405
		D	0.11	0.202	0.228	0.214	0.211	0.238	2.201	0.755	0.767	1.333	1.43	0.145	405
		E	0.095	0.14	0.22	0.171	0.171	0.166	1.116	0.29	0.275	0.656	0.803	0.116	405
		F	0.104	0.154	0.242	0.217	0.163	0.177	0.584	0.185	0.224	0.385	0.416	0.118	405
		G	0.093	0.139	0.242	0.147	0.172	0.113	0.324	0.167	0.173	0.22	0.257	0.105	405
		H	0.105	0.138	0.118	0.117	0.101	0.102	0.185	0.166	0.159	0.179	0.168	0.11	405
		IgA
			1	2	3	4	5	6	7	8	9	10	11	12
		A	0.116	1.253	0.351	0.34	0.231	0.272	0.406	0.929	0.368	0.485	0.728	0.114	405
		B	0.095	0.321	0.184	0.205	0.15	0.161	0.348	0.391	0.293	0.538	0.387	0.095	405
		C	0.112	0.134	0.153	0.155	0.128	0.136	0.325	0.227	0.55	0.708	0.314	0.112	405
		D	0.121	0.149	0.138	0.15	0.148	0.125	0.284	0.152	0.266	0.249	0.236	0.112	405
		E	0.117	0.124	0.124	0.127	0.099	0.147	0.185	0.139	0.129	0.224	0.161	0.113	405
		F	0.11	0.14	0.129	0.097	0.105	0.109	0.172	0.118	0.113	0.13	0.121	0.099	405
		G	0.102	0.114	0.111	0.129	0.116	0.131	0.112	0.101	0.106	0.128	0.122	0.114	405
		H	0.093	0.106	0.119	0.221	0.101	0.112	0.113	0.093	0.117	0.1	0.122	0.1	405
