# Supplementary material for: A skin colonizer disrupts inflammatory and humoral immune defenses in hidradenitis suppurativa
Source: EMBO Mol Med. 2026 Mar 24;18(5):1744–70. doi: 10.1038/s44321-026-00407-7 (PMC13179376; doi:10.1038/s44321-026-00407-7)
Supplement: Supplementary file 7 — Source data Fig. 6 [file 44321_2026_407_MOESM7_ESM.zip › Figure 6/6E/Viviane_antiPA_Ig.xls]

## Sheet: Viviane_antiPA_Ig
	Software version: ImmunoSpot 6.0.0.2
	Counted: Mon Oct 07 13:53:33 2024; Authenticated user: 'S6ULT018014\User Admin'
	D:\Plates\20241007_Vivianed14pTA_IntaGFd35pTA\Viviane_antiPA_Ig\counted\Viviane_antiPA_Ig.xls
	Counting window size: 519x519
	Assay: 1
	Counting Mask Size(%): 100
	Normalize Counts of Mask: Off
	Sensitivity: 145
	Min. SpotSize: 0.0051 Sq.mm
	Max. SpotSize: 9.6296 Sq.mm
	Oversized Spots were Estimated
	Spot Separation: 1.00
	Diffuseness: Large
	Overdeveloped Area Handling was Active
	(Auto Areas: Estimated, Manual Areas: Normalized)
	Objects: Normal
	Background Balance was On
	Background Balance: 40
	Fill Holes was Off
	Hair Removal was Off
	Audit Spots was Inactive
	Edge Effect Compensation: Off
	Edge Compensation Level: 1.0
	1 to 5: P. bivia; 6 to 10: P. uenonis; 11-12: ctrl
		Spot counts															Mean spot sizes (1E-3 Sq.mm)
		1	2	3	4	5	6	7	8	9	10	11	12				1	2	3	4	5	6	7	8	9	10	11	12
		________________________________________________________________________________________________________________________															________________________________________________________________________________________________________________________
	A	16	2	50	29	4	200	256	168	112	72	1	1			A	12.4711	66.0909	16.6941	16.902	9.62253	18.4855	21.009	16.1292	12.7668	12.8322	5.74361	7.98144
	B	4	45	8	29	1	111	143	16	11	14	7	3			B	7.10497	13.0174	7.75766	13.1413	8.6528	13.0949	17.8754	9.87896	14.0508	13.6986	27.6745	7.75766
	C	2	2	8	7	12	31	53	21	19	4	4	1			C	8.13063	9.43602	9.89293	9.10036	9.71576	10.8112	10.8555	11.5798	10.6158	7.92551	9.75305	5.96739
	D	3	1	4	3	1	6	7	3	4	2	0	0			D	7.43444	7.31008	8.26118	11.8355	7.98144	14.4463	10.6988	17.082	8.29847	6.97441	0	0
	E	2	3	1	3	4	2	1	0	0	2	2	0			E	8.27981	8.37931	13.3522	7.4593	8.05605	8.5782	5.51984	0	0	5.44526	7.1982	0
	F	2	4	5	2	2	10	1	2	3	1	1	7			F	10.182	11.0398	8.20523	6.97442	10.4058	11.5247	10.4431	6.97441	7.93172	5.74361	11.6366	19.9912
	G	4	3	8	2	7	3	8	2	2	1	2	1			G	11.3569	11.3631	9.03508	12.7183	6.09528	10.2193	12.1494	14.2847	12.3452	11.7112	9.13766	11.189
	H	1	6	4	4	3	3	0	3	3	3	3	5			H	10.0701	7.85712	8.39173	12.5131	7.75767	5.32092	0	6.93714	8.40415	7.33495	9.34901	9.98057
		________________________________________________________________________________________________________________________															________________________________________________________________________________________________________________________
			QC changes are highlighted															QC changes are highlighted
		-1 = Well is not counted			-2 = Off scale well		-3 = Rejected in QC		-4 = Not Done		-5 = N/A						-1 = Well is not counted			-2 = Off scale well		-3 = Rejected in QC		-4 = Not Done		-5 = N/A
			Blue numbers mean spotcounts are not 100% certain															Blue numbers mean spotcounts are not 100% certain
						Histogram Distribution (Log Sq.mm.)
			-5	-4.8	-4.6	-4.4	-4.2	-4	-3.8	-3.6	-3.4	-3.2	-3	-2.8	-2.6	-2.4	-2.2	-2	-1.8	-1.6	-1.4	-1.2	-1	-0.8	-0.6	-0.4	-0.2	0	0.2	0.4	0.6	0.8	1	1.2	1.4	1.6	1.8	2
			_______________________________________________________________________________________________________________________________________________________________________________________________________________________________________________________________________________________________________________________________________________
	A1	16	0	0	0	0	0	0	0	0	0	0	0	0	0	2	7	4	2	1	0	0	0	0	0	0	0	0	0	0	0	0	0	0	0	0	0
	A2	2	0	0	0	0	0	0	0	0	0	0	0	0	0	0	0	0	0	0	1	1	0	0	0	0	0	0	0	0	0	0	0	0	0	0	0
	A3	50	0	0	0	0	0	0	0	0	0	0	0	0	0	9	13	7	12	6	2	1	0	0	0	0	0	0	0	0	0	0	0	0	0	0	0
	A4	29	0	0	0	0	0	0	0	0	0	0	0	0	0	3	7	9	3	6	1	0	0	0	0	0	0	0	0	0	0	0	0	0	0	0	0
	A5	4	0	0	0	0	0	0	0	0	0	0	0	0	0	1	2	0	1	0	0	0	0	0	0	0	0	0	0	0	0	0	0	0	0	0	0
	A6	200	0	0	0	0	0	0	0	0	0	0	0	0	0	16	46	53	39	26	18	2	0	0	0	0	0	0	0	0	0	0	0	0	0	0	0
	A7	256	0	0	0	0	0	0	0	0	0	0	0	0	0	27	55	61	47	33	20	11	2	0	0	0	0	0	0	0	0	0	0	0	0	0	0
	A8	168	0	0	0	0	0	0	0	0	0	0	0	0	0	26	36	46	33	17	8	2	0	0	0	0	0	0	0	0	0	0	0	0	0	0	0
	A9	112	0	0	0	0	0	0	0	0	0	0	0	0	0	22	36	25	21	6	1	1	0	0	0	0	0	0	0	0	0	0	0	0	0	0	0
	A10	72	0	0	0	0	0	0	0	0	0	0	0	0	0	14	22	18	10	7	1	0	0	0	0	0	0	0	0	0	0	0	0	0	0	0	0
	A11	1	0	0	0	0	0	0	0	0	0	0	0	0	0	1	0	0	0	0	0	0	0	0	0	0	0	0	0	0	0	0	0	0	0	0	0
	A12	1	0	0	0	0	0	0	0	0	0	0	0	0	0	0	1	0	0	0	0	0	0	0	0	0	0	0	0	0	0	0	0	0	0	0	0
	B1	4	0	0	0	0	0	0	0	0	0	0	0	0	0	1	3	0	0	0	0	0	0	0	0	0	0	0	0	0	0	0	0	0	0	0	0
	B2	45	0	0	0	0	0	0	0	0	0	0	0	0	0	9	16	9	7	2	2	0	0	0	0	0	0	0	0	0	0	0	0	0	0	0	0
	B3	8	0	0	0	0	0	0	0	0	0	0	0	0	0	3	4	1	0	0	0	0	0	0	0	0	0	0	0	0	0	0	0	0	0	0	0
	B4	29	0	0	0	0	0	0	0	0	0	0	0	0	0	8	4	7	8	2	0	0	0	0	0	0	0	0	0	0	0	0	0	0	0	0	0
	B5	1	0	0	0	0	0	0	0	0	0	0	0	0	0	0	1	0	0	0	0	0	0	0	0	0	0	0	0	0	0	0	0	0	0	0	0
	B6	111	0	0	0	0	0	0	0	0	0	0	0	0	0	17	37	31	16	7	3	0	0	0	0	0	0	0	0	0	0	0	0	0	0	0	0
	B7	143	0	0	0	0	0	0	0	0	0	0	0	0	0	14	33	37	31	18	8	1	1	0	0	0	0	0	0	0	0	0	0	0	0	0	0
	B8	16	0	0	0	0	0	0	0	0	0	0	0	0	0	7	6	0	2	1	0	0	0	0	0	0	0	0	0	0	0	0	0	0	0	0	0
	B9	11	0	0	0	0	0	0	0	0	0	0	0	0	0	4	1	4	0	1	1	0	0	0	0	0	0	0	0	0	0	0	0	0	0	0	0
	B10	14	0	0	0	0	0	0	0	0	0	0	0	0	0	4	3	5	0	1	1	0	0	0	0	0	0	0	0	0	0	0	0	0	0	0	0
	B11	7	0	0	0	0	0	0	0	0	0	0	0	0	0	2	2	1	0	0	1	0	1	0	0	0	0	0	0	0	0	0	0	0	0	0	0
	B12	3	0	0	0	0	0	0	0	0	0	0	0	0	0	2	0	1	0	0	0	0	0	0	0	0	0	0	0	0	0	0	0	0	0	0	0
	C1	2	0	0	0	0	0	0	0	0	0	0	0	0	0	1	0	1	0	0	0	0	0	0	0	0	0	0	0	0	0	0	0	0	0	0	0
	C2	2	0	0	0	0	0	0	0	0	0	0	0	0	0	0	1	1	0	0	0	0	0	0	0	0	0	0	0	0	0	0	0	0	0	0	0
	C3	8	0	0	0	0	0	0	0	0	0	0	0	0	0	1	3	3	1	0	0	0	0	0	0	0	0	0	0	0	0	0	0	0	0	0	0
	C4	7	0	0	0	0	0	0	0	0	0	0	0	0	0	1	3	3	0	0	0	0	0	0	0	0	0	0	0	0	0	0	0	0	0	0	0
	C5	12	0	0	0	0	0	0	0	0	0	0	0	0	0	2	6	2	2	0	0	0	0	0	0	0	0	0	0	0	0	0	0	0	0	0	0
	C6	31	0	0	0	0	0	0	0	0	0	0	0	0	0	5	15	7	3	0	1	0	0	0	0	0	0	0	0	0	0	0	0	0	0	0	0
	C7	53	0	0	0	0	0	0	0	0	0	0	0	0	0	8	23	13	7	2	0	0	0	0	0	0	0	0	0	0	0	0	0	0	0	0	0
	C8	21	0	0	0	0	0	0	0	0	0	0	0	0	0	4	9	3	3	2	0	0	0	0	0	0	0	0	0	0	0	0	0	0	0	0	0
	C9	19	0	0	0	0	0	0	0	0	0	0	0	0	0	4	8	6	0	0	1	0	0	0	0	0	0	0	0	0	0	0	0	0	0	0	0
	C10	4	0	0	0	0	0	0	0	0	0	0	0	0	0	2	1	1	0	0	0	0	0	0	0	0	0	0	0	0	0	0	0	0	0	0	0
	C11	4	0	0	0	0	0	0	0	0	0	0	0	0	0	1	1	2	0	0	0	0	0	0	0	0	0	0	0	0	0	0	0	0	0	0	0
	C12	1	0	0	0	0	0	0	0	0	0	0	0	0	0	1	0	0	0	0	0	0	0	0	0	0	0	0	0	0	0	0	0	0	0	0	0
	D1	3	0	0	0	0	0	0	0	0	0	0	0	0	0	1	1	1	0	0	0	0	0	0	0	0	0	0	0	0	0	0	0	0	0	0	0
	D2	1	0	0	0	0	0	0	0	0	0	0	0	0	0	0	1	0	0	0	0	0	0	0	0	0	0	0	0	0	0	0	0	0	0	0	0
	D3	4	0	0	0	0	0	0	0	0	0	0	0	0	0	1	2	1	0	0	0	0	0	0	0	0	0	0	0	0	0	0	0	0	0	0	0
	D4	3	0	0	0	0	0	0	0	0	0	0	0	0	0	1	0	1	1	0	0	0	0	0	0	0	0	0	0	0	0	0	0	0	0	0	0
	D5	1	0	0	0	0	0	0	0	0	0	0	0	0	0	0	1	0	0	0	0	0	0	0	0	0	0	0	0	0	0	0	0	0	0	0	0
	D6	6	0	0	0	0	0	0	0	0	0	0	0	0	0	0	3	1	1	1	0	0	0	0	0	0	0	0	0	0	0	0	0	0	0	0	0
	D7	7	0	0	0	0	0	0	0	0	0	0	0	0	0	2	2	1	2	0	0	0	0	0	0	0	0	0	0	0	0	0	0	0	0	0	0
	D8	3	0	0	0	0	0	0	0	0	0	0	0	0	0	0	0	0	3	0	0	0	0	0	0	0	0	0	0	0	0	0	0	0	0	0	0
	D9	4	0	0	0	0	0	0	0	0	0	0	0	0	0	1	1	2	0	0	0	0	0	0	0	0	0	0	0	0	0	0	0	0	0	0	0
	D10	2	0	0	0	0	0	0	0	0	0	0	0	0	0	1	1	0	0	0	0	0	0	0	0	0	0	0	0	0	0	0	0	0	0	0	0
	D11	0	0	0	0	0	0	0	0	0	0	0	0	0	0	0	0	0	0	0	0	0	0	0	0	0	0	0	0	0	0	0	0	0	0	0	0
	D12	0	0	0	0	0	0	0	0	0	0	0	0	0	0	0	0	0	0	0	0	0	0	0	0	0	0	0	0	0	0	0	0	0	0	0	0
	E1	2	0	0	0	0	0	0	0	0	0	0	0	0	0	0	2	0	0	0	0	0	0	0	0	0	0	0	0	0	0	0	0	0	0	0	0
	E2	3	0	0	0	0	0	0	0	0	0	0	0	0	0	2	0	1	0	0	0	0	0	0	0	0	0	0	0	0	0	0	0	0	0	0	0
	E3	1	0	0	0	0	0	0	0	0	0	0	0	0	0	0	0	1	0	0	0	0	0	0	0	0	0	0	0	0	0	0	0	0	0	0	0
	E4	3	0	0	0	0	0	0	0	0	0	0	0	0	0	2	0	1	0	0	0	0	0	0	0	0	0	0	0	0	0	0	0	0	0	0	0
	E5	4	0	0	0	0	0	0	0	0	0	0	0	0	0	0	4	0	0	0	0	0	0	0	0	0	0	0	0	0	0	0	0	0	0	0	0
	E6	2	0	0	0	0	0	0	0	0	0	0	0	0	0	0	2	0	0	0	0	0	0	0	0	0	0	0	0	0	0	0	0	0	0	0	0
	E7	1	0	0	0	0	0	0	0	0	0	0	0	0	0	1	0	0	0	0	0	0	0	0	0	0	0	0	0	0	0	0	0	0	0	0	0
	E8	0	0	0	0	0	0	0	0	0	0	0	0	0	0	0	0	0	0	0	0	0	0	0	0	0	0	0	0	0	0	0	0	0	0	0	0
	E9	0	0	0	0	0	0	0	0	0	0	0	0	0	0	0	0	0	0	0	0	0	0	0	0	0	0	0	0	0	0	0	0	0	0	0	0
	E10	2	0	0	0	0	0	0	0	0	0	0	0	0	0	2	0	0	0	0	0	0	0	0	0	0	0	0	0	0	0	0	0	0	0	0	0
	E11	2	0	0	0	0	0	0	0	0	0	0	0	0	0	0	2	0	0	0	0	0	0	0	0	0	0	0	0	0	0	0	0	0	0	0	0
	E12	0	0	0	0	0	0	0	0	0	0	0	0	0	0	0	0	0	0	0	0	0	0	0	0	0	0	0	0	0	0	0	0	0	0	0	0
	F1	2	0	0	0	0	0	0	0	0	0	0	0	0	0	1	0	1	0	0	0	0	0	0	0	0	0	0	0	0	0	0	0	0	0	0	0
	F2	4	0	0	0	0	0	0	0	0	0	0	0	0	0	1	1	1	1	0	0	0	0	0	0	0	0	0	0	0	0	0	0	0	0	0	0
	F3	5	0	0	0	0	0	0	0	0	0	0	0	0	0	2	2	1	0	0	0	0	0	0	0	0	0	0	0	0	0	0	0	0	0	0	0
	F4	2	0	0	0	0	0	0	0	0	0	0	0	0	0	0	2	0	0	0	0	0	0	0	0	0	0	0	0	0	0	0	0	0	0	0	0
	F5	2	0	0	0	0	0	0	0	0	0	0	0	0	0	1	0	1	0	0	0	0	0	0	0	0	0	0	0	0	0	0	0	0	0	0	0
	F6	10	0	0	0	0	0	0	0	0	0	0	0	0	0	4	1	3	1	1	0	0	0	0	0	0	0	0	0	0	0	0	0	0	0	0	0
	F7	1	0	0	0	0	0	0	0	0	0	0	0	0	0	0	0	1	0	0	0	0	0	0	0	0	0	0	0	0	0	0	0	0	0	0	0
	F8	2	0	0	0	0	0	0	0	0	0	0	0	0	0	1	1	0	0	0	0	0	0	0	0	0	0	0	0	0	0	0	0	0	0	0	0
	F9	3	0	0	0	0	0	0	0	0	0	0	0	0	0	1	1	1	0	0	0	0	0	0	0	0	0	0	0	0	0	0	0	0	0	0	0
	F10	1	0	0	0	0	0	0	0	0	0	0	0	0	0	1	0	0	0	0	0	0	0	0	0	0	0	0	0	0	0	0	0	0	0	0	0
	F11	1	0	0	0	0	0	0	0	0	0	0	0	0	0	0	0	1	0	0	0	0	0	0	0	0	0	0	0	0	0	0	0	0	0	0	0
	F12	7	0	0	0	0	0	0	0	0	0	0	0	0	0	1	3	1	0	1	0	1	0	0	0	0	0	0	0	0	0	0	0	0	0	0	0
	G1	4	0	0	0	0	0	0	0	0	0	0	0	0	0	0	2	1	1	0	0	0	0	0	0	0	0	0	0	0	0	0	0	0	0	0	0
	G2	3	0	0	0	0	0	0	0	0	0	0	0	0	0	0	2	0	1	0	0	0	0	0	0	0	0	0	0	0	0	0	0	0	0	0	0
	G3	8	0	0	0	0	0	0	0	0	0	0	0	0	0	2	3	2	1	0	0	0	0	0	0	0	0	0	0	0	0	0	0	0	0	0	0
	G4	2	0	0	0	0	0	0	0	0	0	0	0	0	0	0	1	0	1	0	0	0	0	0	0	0	0	0	0	0	0	0	0	0	0	0	0
	G5	7	0	0	0	0	0	0	0	0	0	0	0	0	0	4	3	0	0	0	0	0	0	0	0	0	0	0	0	0	0	0	0	0	0	0	0
	G6	3	0	0	0	0	0	0	0	0	0	0	0	0	0	0	2	1	0	0	0	0	0	0	0	0	0	0	0	0	0	0	0	0	0	0	0
	G7	8	0	0	0	0	0	0	0	0	0	0	0	0	0	1	4	1	1	1	0	0	0	0	0	0	0	0	0	0	0	0	0	0	0	0	0
	G8	2	0	0	0	0	0	0	0	0	0	0	0	0	0	0	0	1	1	0	0	0	0	0	0	0	0	0	0	0	0	0	0	0	0	0	0
	G9	2	0	0	0	0	0	0	0	0	0	0	0	0	0	0	1	0	1	0	0	0	0	0	0	0	0	0	0	0	0	0	0	0	0	0	0
	G10	1	0	0	0	0	0	0	0	0	0	0	0	0	0	0	0	1	0	0	0	0	0	0	0	0	0	0	0	0	0	0	0	0	0	0	0
	G11	2	0	0	0	0	0	0	0	0	0	0	0	0	0	1	0	1	0	0	0	0	0	0	0	0	0	0	0	0	0	0	0	0	0	0	0
	G12	1	0	0	0	0	0	0	0	0	0	0	0	0	0	0	0	1	0	0	0	0	0	0	0	0	0	0	0	0	0	0	0	0	0	0	0
	H1	1	0	0	0	0	0	0	0	0	0	0	0	0	0	0	0	1	0	0	0	0	0	0	0	0	0	0	0	0	0	0	0	0	0	0	0
	H2	6	0	0	0	0	0	0	0	0	0	0	0	0	0	2	3	1	0	0	0	0	0	0	0	0	0	0	0	0	0	0	0	0	0	0	0
	H3	4	0	0	0	0	0	0	0	0	0	0	0	0	0	3	0	0	1	0	0	0	0	0	0	0	0	0	0	0	0	0	0	0	0	0	0
	H4	4	0	0	0	0	0	0	0	0	0	0	0	0	0	0	2	1	1	0	0	0	0	0	0	0	0	0	0	0	0	0	0	0	0	0	0
	H5	3	0	0	0	0	0	0	0	0	0	0	0	0	0	0	3	0	0	0	0	0	0	0	0	0	0	0	0	0	0	0	0	0	0	0	0
	H6	3	0	0	0	0	0	0	0	0	0	0	0	0	0	3	0	0	0	0	0	0	0	0	0	0	0	0	0	0	0	0	0	0	0	0	0
	H7	0	0	0	0	0	0	0	0	0	0	0	0	0	0	0	0	0	0	0	0	0	0	0	0	0	0	0	0	0	0	0	0	0	0	0	0
	H8	3	0	0	0	0	0	0	0	0	0	0	0	0	0	1	2	0	0	0	0	0	0	0	0	0	0	0	0	0	0	0	0	0	0	0	0
	H9	3	0	0	0	0	0	0	0	0	0	0	0	0	0	0	3	0	0	0	0	0	0	0	0	0	0	0	0	0	0	0	0	0	0	0	0
	H10	3	0	0	0	0	0	0	0	0	0	0	0	0	0	1	2	0	0	0	0	0	0	0	0	0	0	0	0	0	0	0	0	0	0	0	0
	H11	3	0	0	0	0	0	0	0	0	0	0	0	0	0	2	0	0	1	0	0	0	0	0	0	0	0	0	0	0	0	0	0	0	0	0	0
	H12	5	0	0	0	0	0	0	0	0	0	0	0	0	0	1	2	1	1	0	0	0	0	0	0	0	0	0	0	0	0	0	0	0	0	0	0
			_______________________________________________________________________________________________________________________________________________________________________________________________________________________________________________________________________________________________________________________________________________
			QC changes are highlighted
		-1 = Well is not counted			-2 = Off scale well		-3 = Rejected in QC		-4 = Not Done		-5 = N/A
			Blue numbers mean spotcounts are not 100% certain
		Well areas covered by spots (% of counted area)
		1	2	3	4	5	6	7	8	9	10	11	12
		________________________________________________________________________________________________________________________
	A	0.660925	0.437823	2.76478	1.62354	0.12749	12.2458	17.8145	8.97528	4.73618	3.06027	0.0190244	0.0264367
	B	0.0941345	1.94028	0.205564	1.26231	0.0286605	4.8145	8.4668	0.52355	0.51194	0.63523	0.64166	0.0770866
	C	0.0538618	0.0625095	0.262145	0.211001	0.386176	1.1101	1.90568	0.805463	0.668088	0.105006	0.129219	0.0197657
	D	0.0738748	0.024213	0.109453	0.117607	0.0264367	0.287102	0.248063	0.169741	0.109947	0.0462024	0	0
	E	0.0548501	0.0832638	0.0442264	0.0741219	0.106735	0.0568267	0.0182832	0	0	0.0360724	0.0476849	0
	F	0.067451	0.146268	0.13589	0.0462024	0.0689336	0.38173	0.0345903	0.0462024	0.0788162	0.0190244	0.0385436	0.463516
	G	0.150468	0.112913	0.239414	0.0842528	0.141325	0.101547	0.321938	0.0946296	0.0817817	0.0387906	0.0605329	0.0370612
	H	0.0333549	0.15615	0.111183	0.165787	0.0770867	0.0528731	0	0.0689332	0.0835106	0.0728862	0.0928996	0.165292
		________________________________________________________________________________________________________________________
			QC changes are highlighted
		-1 = Well is not counted			-2 = Off scale well		-3 = Rejected in QC		-4 = Not Done		-5 = N/A
			Blue numbers mean spotcounts are not 100% certain
		Total intensity of all foreground objects minus background per well (%max)
		1	2	3	4	5	6	7	8	9	10	11	12
		________________________________________________________________________________________________________________________
	A	0.430502	0.195407	2.02893	1.14822	0.0325738	6.64953	6.03646	3.77223	1.88018	1.66753	0.0054961	0.00976536
	B	0.109098	0.666199	0.0965557	0.750316	0.0340132	2.13215	2.12259	0.243819	0.204885	0.262461	0.276737	0.0237365
	C	0.0215	0.0320973	0.132247	0.0674007	0.101045	0.436658	0.562641	0.37734	0.215106	0.0287668	0.0848334	0.0118481
	D	0.033706	0.0154522	0.0534611	0.0556469	0.015899	0.149006	0.113661	0.0698094	0.0390296	0.017772	0.0101633	0.00504921
	E	0.0342031	0.0331089	0.0318416	0.0522445	0.0395065	0.0283372	0.0226532	0.00108075	0.00228716	0.0115446	0.017641	0.00274
	F	0.0445786	0.0555152	0.0616912	0.0183375	0.0397795	0.171561	0.031195	0.0120501	0.0222146	0.00772126	0.0127803	0.228154
	G	0.0573038	0.0479903	0.0883424	0.0472077	0.0643266	0.0352759	0.125793	0.0328907	0.0269184	0.0123289	0.0289909	0.0224668
	H	0.0199332	0.0620866	0.054493	0.0508809	0.0240846	0.0392564	0.0186698	0.0290001	0.0320187	0.032214	0.0401562	0.0514255
		________________________________________________________________________________________________________________________
			QC changes are highlighted
		-1 = Well is not counted			-2 = Off scale well		-3 = Rejected in QC		-4 = Not Done		-5 = N/A
			Blue numbers mean spotcounts are not 100% certain
		Total intensity of spots per well (%max)
		1	2	3	4	5	6	7	8	9	10	11	12
		________________________________________________________________________________________________________________________
	A	0.416152	0.256637	1.97364	1.13701	0.0592662	7.21946	10.1099	5.03023	2.50959	1.86932	0.0079806	0.0114295
	B	0.0520753	1.07063	0.117829	0.789588	0.0147028	2.53962	4.93218	0.2752	0.269281	0.353634	0.382785	0.0380056
	C	0.0256482	0.0294516	0.14623	0.107129	0.188304	0.591194	0.985789	0.425318	0.3366	0.0502725	0.0693513	0.00952326
	D	0.0344173	0.0105484	0.0557881	0.0578971	0.0116347	0.153845	0.135874	0.0826154	0.0521787	0.0220246	0	0
	E	0.0259868	0.0390969	0.0250871	0.0450284	0.0493981	0.028164	0.0078426	0	0	0.0166295	0.0254022	0
	F	0.032717	0.0705356	0.0649342	0.0202282	0.0334974	0.198662	0.0187894	0.021634	0.0358251	0.00867619	0.0174907	0.282936
	G	0.071766	0.0623503	0.120496	0.0400044	0.0664333	0.0477749	0.161809	0.0445584	0.0397605	0.0174445	0.0295098	0.0179493
	H	0.0159456	0.0730254	0.0511428	0.0762591	0.0346322	0.0238424	0	0.0314854	0.0374975	0.0335192	0.0444783	0.0823029
		________________________________________________________________________________________________________________________
			QC changes are highlighted
		-1 = Well is not counted			-2 = Off scale well		-3 = Rejected in QC		-4 = Not Done		-5 = N/A
			Blue numbers mean spotcounts are not 100% certain
