# Supplementary material for: A skin colonizer disrupts inflammatory and humoral immune defenses in hidradenitis suppurativa
Source: EMBO Mol Med. 2026 Mar 24;18(5):1744–70. doi: 10.1038/s44321-026-00407-7 (PMC13179376; doi:10.1038/s44321-026-00407-7)
Supplement: Supplementary file 7 — Source data Fig. 6 [file 44321_2026_407_MOESM7_ESM.zip › Figure 6/6C/20240917_SIgA_Mouse d60_pTA.xlsx]

## Sheet: End point
User: USER
Path: C:\Program Files (x86)\BMG\OPTIMA\User\Data\
Test ID: 338
Test Name: ABS 450
Date: 17/09/2024
Time: 13:49:57
ID1: 20240917_SIgA_MOUSE D60 PTA
Absorbance			Absorbance values are displayed as OD
	Raw Data (450)
	1	2	3	4	5	6	7	8	9	10	11	12			1	2	3	4	5	6	7	8	9	10	11	12
A	3.603	3.512	3.57	3.603	3.637	3.603	3.813	3.675	3.762	3.637	1.122	0.348		A	2.868	2.777	2.835	2.868	2.902	2.868	3.078	2.94	3.027	2.902	0.387	-0.387
B	3.486	3.486	3.486	3.461	3.438	3.512	3.762	3.54	3.716	3.603	0.224	0.061		B	2.751	2.751	2.751	2.726	2.703	2.777	3.027	2.805	2.981	2.868
C	3.461	3.461	3.461	3.512	3.461	3.512	3.813	3.675	3.675	3.57	0.323	0.115		C	2.726	2.726	2.726	2.777	2.726	2.777	3.078	2.94	2.94	2.835
D	3.355	3.415	3.415	3.486	3.512	3.438	3.762	3.603	3.57	3.675	0.1	0.032		D	2.62	2.68	2.68	2.751	2.777	2.703	3.027	2.868	2.835	2.94
E	3.415	3.318	3.318	3.512	3.57	3.394	3.637	3.57	3.57	3.716	0.087	0.069		E	2.68	2.583	2.583	2.777	2.835	2.659	2.902	2.835	2.835	2.981
F	3.374	3.461	3.486	3.486	3.512	3.512	3.675	3.637	3.438	3.716	0.034	0.036		F	2.639	2.726	2.751	2.751	2.777	2.777	2.94	2.902	2.703	2.981
G	3.415	3.54	3.512	3.355	3.063	2.656	1.894	0.989						G	2.68	2.805	2.777	2.62	2.328	1.921	1.159	0.254	-0.735	-0.735
H	3.374	3.486	3.486	3.394	3.093	2.667	2.161	1.054						H	2.639	2.751	2.751	2.659	2.358	1.932	1.426	0.319	-0.735	-0.735
		1	2	3	4	5	6	7	8	9	10	11	12
	A	Control PA 1:100					pTA PA 1:100					BL	Blank
	B	Control PA 1:100					pTA PA 1:100
	C	Control PA 1:200					pTA PA 1:200
	D	Control PA 1:200					pTA PA 1:200
	E	Control PA 1:500					pTA PA 1:500
	F	Control PA 1:500					pTA PA 1:500
	G	10	5	2.5	1.25	0.625	0.3125	0.15625	BLANK
	H	10	5	2.5	1.25	0.625	0.3125	0.15625	0
	Average duplicate
		1	2	3	4	5	6	7	8	9	10	11	12
	A	3.5445	3.499	3.528	3.532	3.5375	3.5575	3.7875	3.6075	3.739	3.62	0.735
	B
	C	3.408	3.438	3.438	3.499	3.4865	3.475	3.7875	3.639	3.6225	3.6225
	D
	E	3.3945	3.3895	3.402	3.499	3.541	3.453	3.656	3.6035	3.504	3.716
	F
	G	3.3945	3.513	3.499	3.3745	3.078	2.6615	2.0275	1.0215
	H
	Average zero standard
		1	2	3	4	5	6	7	8	9	10	11	12
	A	2.8095	2.764	2.793	2.797	2.8025	2.8225	3.0525	2.8725	3.004	2.885	0	-0.735
	B
	C	2.673	2.703	2.703	2.764	2.7515	2.74	3.0525	2.904	2.8875	2.8875
	D
	E	2.6595	2.6545	2.667	2.764	2.806	2.718	2.921	2.8685	2.769	2.981
	F
	G	2.6595	2.778	2.764	2.6395	2.343	1.9265	1.2925	0.2865	-0.735	-0.735
	H
